# Supplementary material for: Unraveling autophagic imbalances and therapeutic insights in Mecp2-deficient models
Source: EMBO Mol Med. 2024 Oct 14;16(11):2795–826. doi: 10.1038/s44321-024-00151-w (PMC11555085; doi:10.1038/s44321-024-00151-w)
Supplement: Supplementary file 3 — Source data Fig. 1 [file 44321_2024_151_MOESM3_ESM.zip]

Archive with 78 entries (71 files):
- EMM-2023-19183_SourceDataForFigure 1/
- __MACOSX/._EMM-2023-19183_SourceDataForFigure 1
- EMM-2023-19183_SourceDataForFigure 1/.DS_Store
- __MACOSX/EMM-2023-19183_SourceDataForFigure 1/._.DS_Store
- EMM-2023-19183_SourceDataForFigure 1/1F/
- __MACOSX/EMM-2023-19183_SourceDataForFigure 1/._1F
- EMM-2023-19183_SourceDataForFigure 1/1A/
- __MACOSX/EMM-2023-19183_SourceDataForFigure 1/._1A
- EMM-2023-19183_SourceDataForFigure 1/1B/
- __MACOSX/EMM-2023-19183_SourceDataForFigure 1/._1B
- EMM-2023-19183_SourceDataForFigure 1/1E/
- __MACOSX/EMM-2023-19183_SourceDataForFigure 1/._1E
- EMM-2023-19183_SourceDataForFigure 1/1D/
- __MACOSX/EMM-2023-19183_SourceDataForFigure 1/._1D
- EMM-2023-19183_SourceDataForFigure 1/1C/
- __MACOSX/EMM-2023-19183_SourceDataForFigure 1/._1C
- EMM-2023-19183_SourceDataForFigure 1/1F/TRITC-EGFP-mCherry-LC3B.tif
- __MACOSX/EMM-2023-19183_SourceDataForFigure 1/1F/._TRITC-EGFP-mCherry-LC3B.tif
- EMM-2023-19183_SourceDataForFigure 1/1F/EMM-2023-19183_SourceDataForFigure1F.xlsx
- __MACOSX/EMM-2023-19183_SourceDataForFigure 1/1F/._EMM-2023-19183_SourceDataForFigure1F.xlsx
- EMM-2023-19183_SourceDataForFigure 1/1F/DAPI.tif
- __MACOSX/EMM-2023-19183_SourceDataForFigure 1/1F/._DAPI.tif
- EMM-2023-19183_SourceDataForFigure 1/1F/FITC-EGFP-mCherry-LC3B.tif
- __MACOSX/EMM-2023-19183_SourceDataForFigure 1/1F/._FITC-EGFP-mCherry-LC3B.tif
- EMM-2023-19183_SourceDataForFigure 1/1F/MeCP2.tif
- __MACOSX/EMM-2023-19183_SourceDataForFigure 1/1F/._MeCP2.tif
- EMM-2023-19183_SourceDataForFigure 1/1F/MERGE.tif
- __MACOSX/EMM-2023-19183_SourceDataForFigure 1/1F/._MERGE.tif
- EMM-2023-19183_SourceDataForFigure 1/1A/LC3-I uncropped.tif
- __MACOSX/EMM-2023-19183_SourceDataForFigure 1/1A/._LC3-I uncropped.tif
- EMM-2023-19183_SourceDataForFigure 1/1A/FIGURE 1A.xlsx
- __MACOSX/EMM-2023-19183_SourceDataForFigure 1/1A/._FIGURE 1A.xlsx
- EMM-2023-19183_SourceDataForFigure 1/1A/p62 uncropped.tif
- __MACOSX/EMM-2023-19183_SourceDataForFigure 1/1A/._p62 uncropped.tif
- EMM-2023-19183_SourceDataForFigure 1/1A/GAPDH uncropped.tif
- __MACOSX/EMM-2023-19183_SourceDataForFigure 1/1A/._GAPDH uncropped.tif
- EMM-2023-19183_SourceDataForFigure 1/1A/LC3-II uncropped.tif
- __MACOSX/EMM-2023-19183_SourceDataForFigure 1/1A/._LC3-II uncropped.tif
- EMM-2023-19183_SourceDataForFigure 1/1A/MeCP2 uncropped.tif
- __MACOSX/EMM-2023-19183_SourceDataForFigure 1/1A/._MeCP2 uncropped.tif
- EMM-2023-19183_SourceDataForFigure 1/1B/GAPDH.tif
- __MACOSX/EMM-2023-19183_SourceDataForFigure 1/1B/._GAPDH.tif
- EMM-2023-19183_SourceDataForFigure 1/1B/P62 - LC3B.tif
- __MACOSX/EMM-2023-19183_SourceDataForFigure 1/1B/._P62 - LC3B.tif
- EMM-2023-19183_SourceDataForFigure 1/1B/FIGURE 1B.xlsx
- __MACOSX/EMM-2023-19183_SourceDataForFigure 1/1B/._FIGURE 1B.xlsx
- EMM-2023-19183_SourceDataForFigure 1/1B/MeCP2.tif
- __MACOSX/EMM-2023-19183_SourceDataForFigure 1/1B/._MeCP2.tif
- EMM-2023-19183_SourceDataForFigure 1/1E/FITC-EGFP-mCherry-LC3B_KO13.tif
- __MACOSX/EMM-2023-19183_SourceDataForFigure 1/1E/._FITC-EGFP-mCherry-LC3B_KO13.tif
- EMM-2023-19183_SourceDataForFigure 1/1E/MERGE-EGFP-mCherry-LC3B_ KO4.tif
- __MACOSX/EMM-2023-19183_SourceDataForFigure 1/1E/._MERGE-EGFP-mCherry-LC3B_ KO4.tif
- EMM-2023-19183_SourceDataForFigure 1/1E/MERGE-EGFP-mCherry-LC3B_WT7.tif
- __MACOSX/EMM-2023-19183_SourceDataForFigure 1/1E/._MERGE-EGFP-mCherry-LC3B_WT7.tif
- EMM-2023-19183_SourceDataForFigure 1/1E/EMM-2023-19183_SourceDataForFigure1E.xlsx
- __MACOSX/EMM-2023-19183_SourceDataForFigure 1/1E/._EMM-2023-19183_SourceDataForFigure1E.xlsx
- EMM-2023-19183_SourceDataForFigure 1/1E/FITC-EGFP-mCherry-LC3B_WT7.tif
- __MACOSX/EMM-2023-19183_SourceDataForFigure 1/1E/._FITC-EGFP-mCherry-LC3B_WT7.tif
- EMM-2023-19183_SourceDataForFigure 1/1E/TRITC-EGFP-mCherry-LC3B_KO13.tif
- __MACOSX/EMM-2023-19183_SourceDataForFigure 1/1E/._TRITC-EGFP-mCherry-LC3B_KO13.tif
- EMM-2023-19183_SourceDataForFigure 1/1E/TRITC-EGFP-mCherry-LC3B_WT7.tif
- __MACOSX/EMM-2023-19183_SourceDataForFigure 1/1E/._TRITC-EGFP-mCherry-LC3B_WT7.tif
- EMM-2023-19183_SourceDataForFigure 1/1D/N_WT 0003.tif
- __MACOSX/EMM-2023-19183_SourceDataForFigure 1/1D/._N_WT 0003.tif
- EMM-2023-19183_SourceDataForFigure 1/1D/FIGURE 1D.xlsx
- __MACOSX/EMM-2023-19183_SourceDataForFigure 1/1D/._FIGURE 1D.xlsx
- EMM-2023-19183_SourceDataForFigure 1/1D/N_KO 0010.tif
- __MACOSX/EMM-2023-19183_SourceDataForFigure 1/1D/._N_KO 0010.tif
- EMM-2023-19183_SourceDataForFigure 1/1C/LC3 uncropped.tif
- __MACOSX/EMM-2023-19183_SourceDataForFigure 1/1C/._LC3 uncropped.tif
- EMM-2023-19183_SourceDataForFigure 1/1C/p62 uncropped.tif
- __MACOSX/EMM-2023-19183_SourceDataForFigure 1/1C/._p62 uncropped.tif
- EMM-2023-19183_SourceDataForFigure 1/1C/GAPDH uncropped lower.tif
- __MACOSX/EMM-2023-19183_SourceDataForFigure 1/1C/._GAPDH uncropped lower.tif
- EMM-2023-19183_SourceDataForFigure 1/1C/MeCP2 uncropped.tif
- __MACOSX/EMM-2023-19183_SourceDataForFigure 1/1C/._MeCP2 uncropped.tif
- EMM-2023-19183_SourceDataForFigure 1/1C/GAPDH uncropped upper.tif
- __MACOSX/EMM-2023-19183_SourceDataForFigure 1/1C/._GAPDH uncropped upper.tif
