# Supplementary material for: Unraveling autophagic imbalances and therapeutic insights in Mecp2-deficient models
Source: EMBO Mol Med. 2024 Oct 14;16(11):2795–826. doi: 10.1038/s44321-024-00151-w (PMC11555085; doi:10.1038/s44321-024-00151-w)
Supplement: Supplementary file 3 — Source data Fig. 1 [file 44321_2024_151_MOESM3_ESM.zip › EMM-2023-19183_SourceDataForFigure 1/1F/EMM-2023-19183_SourceDataForFigure1F.xlsx]

## Sheet: yellow puncta per cell
WT	KO
92	32
197	134
62	77
450	52
237	92
99	105
319	80
132	26
51	48
50	49
	117
	140

## Sheet: ratio yellow red per cell
WT	KO
0.519774	0.280702
0.778656	1.03077
0.293839	0.5
0.728155	0.45614
0.852518	0.538012
0.692308	0.289256
1.00631	0.625
0.637681	0.309524
0.579545	0.5
0.4	0.710145
	0.619048
	0.600858
