# Supplementary material for: Unraveling autophagic imbalances and therapeutic insights in Mecp2-deficient models
Source: EMBO Mol Med. 2024 Oct 14;16(11):2795–826. doi: 10.1038/s44321-024-00151-w (PMC11555085; doi:10.1038/s44321-024-00151-w)
Supplement: Supplementary file 3 — Source data Fig. 1 [file 44321_2024_151_MOESM3_ESM.zip › EMM-2023-19183_SourceDataForFigure 1/1B/FIGURE 1B.xlsx]

## Sheet: Foglio1
LC3II/LC3I			p62/GAPDH			LC3II/GAPDH			LC3I/GAPDH
WT	KO		WT	KO		WT	KO		WT	KO
0.936155	0.428009		1.3468	1.27541		1.00174	0.411167		1.05709	0.949016
1.13504	0.718145		0.782842	0.974044		0.913355	0.63453		0.794945	0.872869
1.08159	0.958307		0.89399	1.11015		0.993831	0.860738		0.907732	0.887309
1.03705	0.892523		1.10211	0.972353		1.16043	0.932759		1.10543	1.03243
0.810165	0.829854		0.874259	1.07355		0.930645	0.956064		1.1348	1.13814
0.569729	0.829544		1.48914	0.834672		0.641477	1.06766		1.10616	1.27146
1.06263	1.14857		0.944422	1.55192		1.39073	0.61185		1.28578	0.52335
1.20065	0.862957		0.880742	1.38045		1.18509	0.781715		0.969707	0.88995
1.18536	0.430058		0.648693	0.840752		0.847743	0.394259		0.702618	1.02517
0.981624	0.581972		1.037	0.559846		0.934959	0.504798		0.935736	0.900661
	0.840352			0.835866			0.735948			0.852161
	0.786399			0.796266			0.666172			0.860383
				0.918446						0.832241
