# Supplementary material for: Unraveling autophagic imbalances and therapeutic insights in Mecp2-deficient models
Source: EMBO Mol Med. 2024 Oct 14;16(11):2795–826. doi: 10.1038/s44321-024-00151-w (PMC11555085; doi:10.1038/s44321-024-00151-w)
Supplement: Supplementary file 3 — Source data Fig. 1 [file 44321_2024_151_MOESM3_ESM.zip › EMM-2023-19183_SourceDataForFigure 1/1E/EMM-2023-19183_SourceDataForFigure1E.xlsx]

## Sheet: yellow puncta per soma
WT	KO
17	19
27	31
11	23
5	2
22	1
48	18
3	11
47	8
8	2
8	3
11	22
21	28
1	3
43	10
26	12
2	16
16	13
16	35
55	71
37	34
65	12
34	41
34	56
20	42
65	33
65	9
15	19
25	22
53	40
55	18
1	25
44	32
30	21
39	28
36	22
38	13
88	27
34	57
48	8
32	36
48	14
27	38
64	45
32	7
73	27
59	26
20	21
69	23
66	18
46	65
25	11
56	35
24	47
20
25
54
23
27
57
16

## Sheet: ratio yellow red per soma
WT	KO
0.207317	0.218391
0.346154	0.203947
0.130952	0.166667
0.121951	0.0952381
0.44898	0.00813008
0.32	0
0.1875	0.428571
0.580247	0.647059
0.296296	0.0784314
0.4	0.0145985
0.578947	0.428571
0.116022	0.55
0.0322581	0.8
0.346774	0.0857143
0.25	0.714286
0.0152672	0.3
0.0914286	0.695652
0.164948	0.122642
0.248869	0.275591
0.245033	0.568
0.359116	0.435897
0.666667	0.173913
0.346939	0.25
0.208333	0.982456
0.984848	0.289655
0.286344	0.891892
0.110294	0.121622
0.186567	0.186275
0.378571	0.222222
0.670732	0.34188
0.00636943	0.933333
0.916667	0.72
0.24	0.235849
0.256579	0.301887
0.264706	0.256098
0.863636	0.875
0.727273	0.309859
0.871795	0.111111
0.355556	0.313953
0.52459	0.863636
0.705882	0.115942
0.254717	0.305085
0.328205	0.175
0.288288	0.330435
0.603306	0.45
0.572816	0.145833
0.222222	0.706522
0.71134	0.150685
0.351064	0.343137
0.300654	0.47
0.342466	0.594595
0.427481	0.247706
0.247423	0.292135
0.155039	0.173554
0.242718	0.186992
0.442623	0.305085
0.511111
0.219512
0.463415
0.271186
