# Supplementary material for: Unraveling autophagic imbalances and therapeutic insights in Mecp2-deficient models
Source: EMBO Mol Med. 2024 Oct 14;16(11):2795–826. doi: 10.1038/s44321-024-00151-w (PMC11555085; doi:10.1038/s44321-024-00151-w)
Supplement: Supplementary file 3 — Source data Fig. 1 [file 44321_2024_151_MOESM3_ESM.zip › EMM-2023-19183_SourceDataForFigure 1/1D/FIGURE 1D.xlsx]

## Sheet: Foglio1
Avs surface fraction			Lysosome/LE surface fraction
WT	KO		WT	KO
0.9997	0.0836		1	1.167
0.9998	0.3297		1	0.7612
1	0.4417		1	1.839
