# Supplementary material for: Unraveling autophagic imbalances and therapeutic insights in Mecp2-deficient models
Source: EMBO Mol Med. 2024 Oct 14;16(11):2795–826. doi: 10.1038/s44321-024-00151-w (PMC11555085; doi:10.1038/s44321-024-00151-w)
Supplement: Supplementary file 4 — Source data Fig. 2 [file 44321_2024_151_MOESM4_ESM.zip]

Archive with 36 entries (32 files):
- EMM-2023-19183_SourceDataForFigure 2 /
- __MACOSX/._EMM-2023-19183_SourceDataForFigure 2 
- EMM-2023-19183_SourceDataForFigure 2 /.DS_Store
- __MACOSX/EMM-2023-19183_SourceDataForFigure 2 /._.DS_Store
- EMM-2023-19183_SourceDataForFigure 2 /2A/
- __MACOSX/EMM-2023-19183_SourceDataForFigure 2 /._2A
- EMM-2023-19183_SourceDataForFigure 2 /2C/
- __MACOSX/EMM-2023-19183_SourceDataForFigure 2 /._2C
- EMM-2023-19183_SourceDataForFigure 2 /2B/
- __MACOSX/EMM-2023-19183_SourceDataForFigure 2 /._2B
- EMM-2023-19183_SourceDataForFigure 2 /2A/p62.tif
- __MACOSX/EMM-2023-19183_SourceDataForFigure 2 /2A/._p62.tif
- EMM-2023-19183_SourceDataForFigure 2 /2A/FIGURE 2A.xlsx
- __MACOSX/EMM-2023-19183_SourceDataForFigure 2 /2A/._FIGURE 2A.xlsx
- EMM-2023-19183_SourceDataForFigure 2 /2A/LC3.tif
- __MACOSX/EMM-2023-19183_SourceDataForFigure 2 /2A/._LC3.tif
- EMM-2023-19183_SourceDataForFigure 2 /2A/GAPDH.tif
- __MACOSX/EMM-2023-19183_SourceDataForFigure 2 /2A/._GAPDH.tif
- EMM-2023-19183_SourceDataForFigure 2 /2C/p-p70S6K1.tif
- __MACOSX/EMM-2023-19183_SourceDataForFigure 2 /2C/._p-p70S6K1.tif
- EMM-2023-19183_SourceDataForFigure 2 /2C/GAPDH upper.tif
- __MACOSX/EMM-2023-19183_SourceDataForFigure 2 /2C/._GAPDH upper.tif
- EMM-2023-19183_SourceDataForFigure 2 /2C/GAPDH lower.tif
- __MACOSX/EMM-2023-19183_SourceDataForFigure 2 /2C/._GAPDH lower.tif
- EMM-2023-19183_SourceDataForFigure 2 /2C/p70S6K1.tif
- __MACOSX/EMM-2023-19183_SourceDataForFigure 2 /2C/._p70S6K1.tif
- EMM-2023-19183_SourceDataForFigure 2 /2C/FIGURE 2C.xlsx
- __MACOSX/EMM-2023-19183_SourceDataForFigure 2 /2C/._FIGURE 2C.xlsx
- EMM-2023-19183_SourceDataForFigure 2 /2B/.DS_Store
- __MACOSX/EMM-2023-19183_SourceDataForFigure 2 /2B/._.DS_Store
- EMM-2023-19183_SourceDataForFigure 2 /2B/Gapdh.tiff
- __MACOSX/EMM-2023-19183_SourceDataForFigure 2 /2B/._Gapdh.tiff
- EMM-2023-19183_SourceDataForFigure 2 /2B/LC3.tif
- __MACOSX/EMM-2023-19183_SourceDataForFigure 2 /2B/._LC3.tif
- EMM-2023-19183_SourceDataForFigure 2 /2B/FIGURE 2B.xlsx
- __MACOSX/EMM-2023-19183_SourceDataForFigure 2 /2B/._FIGURE 2B.xlsx
