# Supplementary material for: Unraveling autophagic imbalances and therapeutic insights in Mecp2-deficient models
Source: EMBO Mol Med. 2024 Oct 14;16(11):2795–826. doi: 10.1038/s44321-024-00151-w (PMC11555085; doi:10.1038/s44321-024-00151-w)
Supplement: Supplementary file 4 — Source data Fig. 2 [file 44321_2024_151_MOESM4_ESM.zip › EMM-2023-19183_SourceDataForFigure 2 /2A/FIGURE 2A.xlsx]

## Sheet: Foglio1
LC3II/LC3I					p62/GAPDH
WT untreated	WT Leupeptin	KO untreated	KO Leupeptin		WT untreated	WT Leupeptin	KO untreated	KO Leupeptin
0.997403	2.07605	0.821101	1.5435		1.23175	0.91473	0.852047	0.940409
0.876694	1.68262	0.72004	1.50095		0.888261	1.32678	0.797054	1.25291
1.1259	1.8016	0.650136	1.67463		0.879992	1.1855	0.770429	1.44744
0.840508	1.16923	0.773587	1.26394		0.915025	2.41106	1.52291	2.21757
1.15949	1.7174	0.694211	0.95944		1.08497	1.77235	1.30208	2.21778
0.927324	1.48716	0.789806	1.06039		0.904455	1.45542	1.29094	2.22942
0.92532	1.53762	0.572632	1.01247		1.13195	1.73424	1.38611	1.49456
1.14736	1.53421	0.862385	0.81104		0.963598	1.70287	1.45189	1.53404
0.937666	1.39595	0.688924	1.45167		0.915535	1.31436	0.98091	1.54511
1.06233	1.43421		1.20506		1.08446	1.58901	1.02563	1.4371
