# Supplementary material for: Unraveling autophagic imbalances and therapeutic insights in Mecp2-deficient models
Source: EMBO Mol Med. 2024 Oct 14;16(11):2795–826. doi: 10.1038/s44321-024-00151-w (PMC11555085; doi:10.1038/s44321-024-00151-w)
Supplement: Supplementary file 4 — Source data Fig. 2 [file 44321_2024_151_MOESM4_ESM.zip › EMM-2023-19183_SourceDataForFigure 2 /2C/FIGURE 2C.xlsx]

## Sheet: Foglio1
Delta phospho p70S6K1/p70S6K1 (starved/untreated)				Delta phospho p70S6K1/p70S6K1 (refed/starved)
	WT	KO			WT	KO
	-0.459869	-0.384275			0.240319	0.0365675
	-0.541028	-0.437999			0.074455	3.40863
	-0.611542	-0.173229			8.06707	1.79087
	-0.36356	-0.853986			7.35335	9.23059
	-0.158381	-0.79446			1.35643	2.47395
	-0.85023	-0.959017
	-0.894406	-0.79144
	-0.66976
