# Supplementary material for: Unraveling autophagic imbalances and therapeutic insights in Mecp2-deficient models
Source: EMBO Mol Med. 2024 Oct 14;16(11):2795–826. doi: 10.1038/s44321-024-00151-w (PMC11555085; doi:10.1038/s44321-024-00151-w)
Supplement: Supplementary file 4 — Source data Fig. 2 [file 44321_2024_151_MOESM4_ESM.zip › EMM-2023-19183_SourceDataForFigure 2 /2B/FIGURE 2B.xlsx]

## Sheet: Foglio1
Delta LC3II/GAPDH (starved/untreated)				Delta LC3II/GAPDH (refeeding/starved)
	WT	KO			WT	KO
	-0.297713	0.557492			0.230991	-0.0388624
	-0.405607	0.647494			0.591977	-0.20855
	-0.231809	-0.0485696			1.11469	0.39993
	-0.46781	0.169129			0.528319	0.0607967
	-0.35505	-0.217318			0.289278	-0.184977
	-0.0818227	-0.0723839
	-0.173326	0.0157462
	-0.105466
