# Supplementary material for: Unraveling autophagic imbalances and therapeutic insights in Mecp2-deficient models
Source: EMBO Mol Med. 2024 Oct 14;16(11):2795–826. doi: 10.1038/s44321-024-00151-w (PMC11555085; doi:10.1038/s44321-024-00151-w)
Supplement: Supplementary file 5 — Source data Fig. 3 [file 44321_2024_151_MOESM5_ESM.zip]

Archive with 26 entries (23 files):
- EMM-2023-19183_SourceDataForFigure 3/
- __MACOSX/._EMM-2023-19183_SourceDataForFigure 3
- EMM-2023-19183_SourceDataForFigure 3/3B 3C Suppl4B/
- __MACOSX/EMM-2023-19183_SourceDataForFigure 3/._3B 3C Suppl4B
- EMM-2023-19183_SourceDataForFigure 3/.DS_Store
- __MACOSX/EMM-2023-19183_SourceDataForFigure 3/._.DS_Store
- EMM-2023-19183_SourceDataForFigure 3/3A/
- __MACOSX/EMM-2023-19183_SourceDataForFigure 3/._3A
- EMM-2023-19183_SourceDataForFigure 3/3B 3C Suppl4B/data_TREH.csv
- __MACOSX/EMM-2023-19183_SourceDataForFigure 3/3B 3C Suppl4B/._data_TREH.csv
- EMM-2023-19183_SourceDataForFigure 3/3B 3C Suppl4B/README.rtf
- __MACOSX/EMM-2023-19183_SourceDataForFigure 3/3B 3C Suppl4B/._README.rtf
- EMM-2023-19183_SourceDataForFigure 3/3A/FIGURE 3A.xlsx
- __MACOSX/EMM-2023-19183_SourceDataForFigure 3/3A/._FIGURE 3A.xlsx
- EMM-2023-19183_SourceDataForFigure 3/3A/ATG3 uncropped.tif
- __MACOSX/EMM-2023-19183_SourceDataForFigure 3/3A/._ATG3 uncropped.tif
- EMM-2023-19183_SourceDataForFigure 3/3A/GAPDH of ATG3 uncropped.tif
- __MACOSX/EMM-2023-19183_SourceDataForFigure 3/3A/._GAPDH of ATG3 uncropped.tif
- EMM-2023-19183_SourceDataForFigure 3/3A/GAPDH of ATG16L1.tif
- __MACOSX/EMM-2023-19183_SourceDataForFigure 3/3A/._GAPDH of ATG16L1.tif
- EMM-2023-19183_SourceDataForFigure 3/3A/ATG16L1.tif
- __MACOSX/EMM-2023-19183_SourceDataForFigure 3/3A/._ATG16L1.tif
- EMM-2023-19183_SourceDataForFigure 3/3A/ATG5 uncropped.tif
- __MACOSX/EMM-2023-19183_SourceDataForFigure 3/3A/._ATG5 uncropped.tif
- EMM-2023-19183_SourceDataForFigure 3/3A/GAPDH of ATG5 uncropped.tif
- __MACOSX/EMM-2023-19183_SourceDataForFigure 3/3A/._GAPDH of ATG5 uncropped.tif
