# Supplementary material for: Unraveling autophagic imbalances and therapeutic insights in Mecp2-deficient models
Source: EMBO Mol Med. 2024 Oct 14;16(11):2795–826. doi: 10.1038/s44321-024-00151-w (PMC11555085; doi:10.1038/s44321-024-00151-w)
Supplement: Supplementary file 5 — Source data Fig. 3 [file 44321_2024_151_MOESM5_ESM.zip › EMM-2023-19183_SourceDataForFigure 3/3B 3C Suppl4B/data_TREH.csv]

	KO_1_2_Ctrls_1	KO_1_2_Ctrls_2	KO_2_2_Ctrls_1	KO_2_2_Ctrls_2	KO_1_1_Ctrls_1	KO_1_1_Ctrls_2	KO_2_1_Ctrls_1	KO_2_1_Ctrls_2	KO_1_2_Treh_1	KO_1_2_Treh_2	KO_2_2_Treh_1	KO_2_2_Treh_2	KO_1_1_Treh_1	KO_1_1_Treh_2	KO_2_1_Treh_1	KO_2_1_Treh_2	WT_1_2_Ctrl_1	WT_1_2_Ctrl_2	WT_2_2_Ctrl_1	WT_2_2_Ctrl_2	WT_1_1_Ctrl_1	WT_1_1_Ctrl_2	WT_2_1_Ctrl_1	WT_2_1_Ctrl_2	WT_1_2_Treah_1	WT_1_2_Treah_2	WT_2_2_Treah_1	WT_2_2_Treah_2	WT_1_1_Treah_1	WT_1_1_Treah_2	WT_2_1_Treah_1	WT_2_1_Treah_2
Label	KO_CTRL	KO_CTRL	KO_CTRL	KO_CTRL	KO_CTRL	KO_CTRL	KO_CTRL	KO_CTRL	KO_Treal	KO_Treal	KO_Treal	KO_Treal	KO_Treal	KO_Treal	KO_Treal	KO_Treal	WT_CTRL	WT_CTRL	WT_CTRL	WT_CTRL	WT_CTRL	WT_CTRL	WT_CTRL	WT_CTRL	WT_Treal	WT_Treal	WT_Treal	WT_Treal	WT_Treal	WT_Treal	WT_Treal	WT_Treal
ACar 14:0	404607.8017	426720.113	388514.3827	404510.5498	31067.52315	33130.48908	566406.8373	514304.3033	422321.8845	414856.2101	453363.4663	450959.1886	474343.9414	547192.434	419315.8351	410851.04	395529.0086	385903.0887	358251.9854	416756.1179	247345.8176	232118.5094	669894.5168	631929.9555	493213.7353	477598.5681	386642.7689	400258.5805	767583.8957	752521.7618	457451.2637	413038.426
ACar 14:1	309002.3357	313750.8383	315723.2419	308410.7869	55842.53148	59194.91656	458307.7446	437694.6046	326552.3859	334080.1568	298667.3442	275799.1694	497143.4868	541690.9102	298992.841	296109.7056	306555.5189	311437.8777	315561.8068	329990.8609	118084.7329	113655.8038	362543.3763	351455.0228	362342.8952	350718.5028	275314.2606	283532.7885	529015.949	550490.0642	219389.8443	225873.6953
ACar 16:0	32220.25465	714425.6287	679458.5972	662237.5364	171665.1328	156170.3694	439748.3477	438296.1332	627633.958	641812.6901	542187.7784	546387.1351	949936.9039	992486.3563	536222.1828	475840.9953	785642.0669	784979.3674	30599.73682	708697.5391	303012.7928	278099.4429	651728.0698	650425.9844	627843.8477	635066.8779	527963.9662	506975.6336	1006839.878	993632.9068	455736.0546	447519.8348
ACar 18:0	197304.097	206752.9791	200677.4374	200422.5964	2762.078946	2762.078946	312686.2289	284794.815	46892.92272	102884.4105	107488.4613	118099.0971	238955.8123	245596.648	186055.5009	179092.1472	119597.0439	137136.6929	83332.34821	122272.7927	17680.22574	13810.39473	209335.5307	212075.9711	201256.9502	194764.5569	175785.9372	166710.2066	244597.5579	258269.4699	123341.1118	114498.2095
ACar 18:1	1322168.968	1300816.509	1583341.308	1558297.446	253888.3301	261072.5192	1105650.658	1050172.262	1211661.584	1198539.771	1304794.613	1301794.578	2185708.338	2277197.466	1172392.794	1092998.857	1431550.529	1442359.397	1414601.633	1445025.084	549872.4658	514682.1729	1741485.354	1696830.365	1387892.351	1318296.715	1307818.769	1219270.841	2695470.196	2698271.997	1151939.144	1011019.988
Cer_NS d18:1_18:0	277851.9419	271334.2469	258065.0031	161784.523	288388.1329	292845.8133	285224.5044	298584.8344	206224.2582	221503.3106	281636.1203	277324.1915	302054.5848	313448.9045	220700.7618	220245.8683	264973.2185	260907.1862	290330.0649	239263.7276	212448.9127	211350.7707	203242.011	197961.1085	257164.3433	246464.3758	260185.1415	244140.9472	232548.0065	230816.2917	201532.5265	206398.3675
Cholesterol	122221.9185	123873.1983	124240.6297	121964.9	57078.47557	77360.28842	169796.46	186237.709	134822.9535	128727.9906	137970.3658	141640.272	56043.95106	128376.2627	141392.9748	149665.1317	118884.9343	116729.8085	102204.4606	120234.9521	157718.0258	164335.828	141588.2206	146503.4409	124368.0659	129743.9316	127654.6965	116922.1049	145047.2586	159852.7572	133101.7861	131928.4156
LPC 14:0	4818774.525	4889381.426	5826940.576	6112030.016	2597912.886	2566849.141	14647136.31	13667992.12	4889547.377	4857880.847	8149830.776	7758003.522	2232663.248	2396975.056	7862038.684	7839353.491	4914038.446	4874027.902	4338839.37	4375723.696	7012918.784	6851014.318	7174338.831	6992149.653	5620684.965	5704980.335	5715759.125	5600130.365	4597314.192	4682816.533	7279358.672	6984998.814
LPC 15:0	1052987.647	1074175.811	1265469.764	1247935.571	852887.9009	851635.1115	2435811.817	2291375.378	1011308.19	1031954.211	1688894.588	1590379.913	905223.1089	928111.2141	1398111.196	1343375.579	1142064.227	1064171.922	1066069.832	1040147.926	1312440.087	1284692.173	1344316.677	1282621.157	1144697.515	1141627.442	1273834.321	1318057.76	1133891.893	1155455.752	1375833.594	1289341.723
LPC 16:0	23120329.41	23738888.2	25196265.56	24312419.04	19273005.8	19236672.02	37325136.72	35635699.26	22824218.35	22636213.37	28798428.41	28577722.08	21076065.14	21725787.22	27764177.53	26090950.92	23874152.09	22948284.42	22335140.28	21977221.77	24809194.3	23984607.43	27516316.51	26870139.2	24919169.87	24724292.13	24797970.19	24647121.8	24810137.25	25053857.24	26806063.38	25079647.15
LPC 16:1	7947372.112	8053685.504	10366997.78	10428186.36	4311551.012	4348443.092	27589944.52	26579908.63	8032480.998	8045061.443	14599505.2	13813933.17	4188830.924	4391331.165	14698504.12	14395588.98	7736459.568	7584554.21	7143806.392	7150178.636	11580045.6	10969089.54	9000403.204	8573036.856	9159629.859	9207187.583	9400349.914	9664898.728	9014657.689	8745806.029	9693241.693	9206361.505
LPC 16:2	759190.1756	765408.7955	842063.7833	870672.3249	490226.2953	472966.8216	2267505.578	2087843.225	779273.0964	797641.7756	1176736.988	1118746.158	453055.4502	492548.8678	1131486.962	1178689.703	886937.4906	869276.2931	752835.8936	736019.4589	931291.7158	940683.0217	700113.6697	702527.4565	525318.6349	800527.8293	593862.526	819522.3233	824931.9761	831259.1568	767404.6229	759674.9308
LPC 16:3	175249.7791	176908.1489	211880.9849	211583.3037	34199.33441	29942.58405	974530.5147	942417.3503	230814.5119	230714.197	344929.2854	336446.5395	5988.51681	5988.51681	489219.395	486683.0832	212118.3407	207968.8337	176270.453	194889.7518	263143.5814	256638.8609	260510.7361	261306.4424	191132.2294	198197.817	223839.9661	170391.3459	101600.9558	115712.1521	282114.3242	277973.2095
LPC 17:0	1053991.859	1117258.556	1319832.189	1257415.095	1134783.293	1139902.619	1438319.894	1346297.494	1040427.4	1063025.555	1342659.518	1304824.677	1302971.395	1319155.882	1195750.536	1137271.037	1184633.843	1131919.236	1224352.476	1092826.86	984322.8991	975981.668	1078828.907	1087465.111	1125488.013	1111819.693	1153284.915	1127035.531	1155636.912	1182404.81	1164502.168	1133685.958
LPC 17:1	973356.2329	984226.4161	1225433.286	1203608.98	694456.5254	696932.9863	3074051.937	2879409.636	1008128.263	1009580.401	1507967.846	1478756.491	709517.5439	714290.0714	1624116.838	1549069.546	1048649.094	987937.3364	923999.8917	879999.5288	1044803.9	1019439.648	1090633.54	1070067.062	1064743.998	1062873.416	1091465.859	1125422.919	946866.2223	924774.4207	1177633.271	1125982.893
LPC 18:0	6513117.554	6694951.037	5688664.389	5722159.442	4673632.185	4691954.842	8147432.394	7480218.158	6115390.314	6125513.262	6417219.595	6355770.413	6608464.656	6670435.68	7069190.993	6624949.087	5990047.441	5892631.478	6245522.124	5740861.576	4587747.128	4491244.827	7334897.016	7293749.408	7092251.913	7176330.27	6284581.42	6271349.46	7109169.393	7163629.226	7052887.207	6680081.111
LPC 18:1	17070530.13	17253455.72	20283755.45	19533271.78	14227124.82	14155548.2	36274651.47	34694106.43	17473330.85	17459292.46	23860352.25	23642123.65	14314997.4	14387306.28	24297916.67	22898895.44	17205934.2	16599541.69	17096425.73	15883501.22	17850763.84	17292122.04	20769271.34	20465840.94	17832200.48	17913821.5	18699900.83	18558919.15	16534248.86	16501679.56	21331606.76	20015377.88
LPC 18:2	1805623.618	1832920.22	2268754.071	2239335.301	1248195.715	1251557.662	5723137.834	5399655.579	1839525.857	1864010.812	2986989.26	2890592.951	1369767.166	1385312.846	3077427.229	3024741.879	1714066.292	1620813.393	1683089.427	1631290.705	1825674.332	1753411.564	1992352.565	1955665.723	1975717.21	1951684.952	2002309.416	2104352.684	1746146.505	1732424.424	2184190.636	2066653.171
LPC 20:0	535764.653	542397.2365	646647.8038	646384.6936	678304.6626	647575.0002	771622.2566	696310.6937	592841.0356	579529.8516	819967.161	820286.0205	418089.8541	420479.0151	562750.1598	544780.9022	464683.9217	463734.4364	460957.6533	447369.2697	728135.4801	713864.8266	651058.3884	675934.0239	591451.8348	605741.4158	596494.8961	599100.5289	532092.1828	542081.6553	678611.5205	663411.9658
LPC 20:1	384789.6595	389276.7659	466221.2103	451055.4329	430511.0608	438311.105	477879.3767	473756.3889	422709.6735	433438.678	577182.9186	562244.9993	381567.4422	384214.1981	420548.4469	414632.6434	332663.5324	323813.6369	362405.7942	320190.1556	489497.2281	484562.9339	448072.1266	457197.5923	403145.5301	408685.8131	490254.8318	497026.1444	406131.9831	404725.3169	484894.0239	472910.3568
LPC 20:2	191531.1677	388852.9193	251700.0344	380909.6201	269718.0804	277788.0457	118707.4948	140776.6376	410684.9948	221711.9414	453296.7649	403445.0052	343061.5067	339406.1195	401440.0998	405999.5677	170590.9228	242248.0032	184666.9353	27394.56034	264118.001	275361.4119	248595.5791	243279.5864	50878.76235	153809.7517	459595.2269	434240.4749	251856.5872	250965.6939	281217.1111	289057.3921
LPC 20:3	509400.4383	410231.4629	577035.6624	495178.1506	163386.3904	157800.6043	1697048.295	1577867.996	370236.2724	481073.777	572307.1203	541502.2933	160123.1543	184019.5919	704703.138	689045.6528	459816.9443	288888.445	270201.6117	402012.3581	338320.7679	324478.5661	532548.7171	509232.5899	534494.8214	438387.5132	532633.16	72984.65287	337022.1357	340438.3916	546863.144	515289.1812
LPC 20:4	1027296.361	1040766.951	1148239.801	1137327.885	777917.9813	781162.9285	2963360.227	2821454.866	1010577.745	1056628.442	1409687.03	1353567.1	933141.357	958818.0846	1362400.566	1318752.676	1275273.435	1204677.197	1053773.546	1014382.664	923370.2115	873840.3816	1056212.676	1000733.888	1132836.12	1124062.584	1192192.409	1246774.583	1241741.551	1261761.75	1126292.727	1080770.275
LPC 20:5	599440.7161	608076.4016	666949.3955	723353.0493	384453.6286	389738.3823	1880492.043	1797966.384	616625.8228	630008.29	948581.5172	886318.1835	493279.6083	480447.4462	1104257.9	1056257.232	542688.1779	522245.5064	512970.4947	470402.7015	452011.4162	426027.9287	526948.5959	499425.1787	615454.4588	615060.7305	638895.9129	617334.4837	603183.3589	598233.134	587842.6056	564618.3156
LPC 22:5	308761.162	314063.13	344809.504	350007.6355	98193.61481	92004.45411	1194375.132	1121189.368	307273.2063	232391.6006	428765.4016	375168.6004	203922.5617	219814.4482	399983.7708	386415.4103	242594.2889	247665.1309	359146.4174	367952.1399	164886.7973	160684.4174	386641.3564	382375.4517	349681.3957	349427.9408	360085.9266	361301.5722	430298.6413	440085.294	382676.1012	350194.1281
LPC 26:0	104504.5743	112319.3427	110777.738	113000.8562	72576.08137	68554.36912	167912.8476	139810.1907	105607.7448	117812.5523	154391.0873	145575.8062	65582.1843	82496.37123	121372.6889	120779.565	93405.19705	104652.2789	119772.2063	91806.42321	145578.7249	151548.3635	157454.3468	164312.4593	110015.3263	128691.4761	104224.7254	92245.03037	137555.6283	134045.8208	130613.6229	112837.3699
LPE 16:0	315906.9255	313350.7219	389011.3623	410691.3771	256843.0198	282733.6426	168911.8182	183282.1326	352506.2469	337515.2354	479412.2277	469787.7344	354068.0775	360723.6519	603127.8351	609135.9911	288449.8117	268628.3192	275261.1088	265437.6804	413801.1346	456917.7042	383759.9979	382768.2433	333102.8251	327672.6576	402107.2968	385158.8345	243634.426	263060.3367	378873.7046	414134.9185
LPE 16:1	176915.8168	180022.2596	245582.6429	251526.2052	116391.9403	119246.2286	69640.47528	72612.43132	190799.1394	177736.447	278691.5415	278414.4419	215335.1895	212752.2428	527602.0661	529253.9318	164436.8496	164006.328	174121.5632	170758.3575	221049.6581	217502.7537	188560.9691	193115.5207	173209.0124	174570.3736	227818.2243	219485.2328	137510.7987	146701.6576	179067.0172	186331.6833
LPE 18:0	1071531.756	1094511.591	1405691.761	1431005.741	756792.9026	844800.9607	554447.0337	618979.2549	1206086.05	1203756.673	1444850.845	1487121.623	1549274.581	1561155.072	2014557.482	1941029.673	974509.7753	995310.7801	1081024.542	1063997.084	1146601.337	1197091.674	1460408.625	1394907.183	1082958.459	1168522.291	1503593.777	1518552.531	881651.8877	893962.4671	1523715.21	1639663.377
LPE 18:1	1055219.395	1034630.022	1458429.698	1509150.661	898645.7415	971485.9411	479599.7152	540630.8259	1239182.639	1197989.245	1797606.859	1788476.734	1440746.78	1480157.065	2701886.118	2662125.562	1072023.441	993219.4294	1080805.552	982137.7453	1331010.313	1435996.046	1328841.275	1301320.198	1147843.099	1167385.404	1567727.816	1620889.903	833201.5464	857852.3802	1360373.374	1445947.477
LPE 20:3	221104.1924	211386.4117	263760.2141	295735.4323	263586.5083	268800.3373	113794.2647	131313.6393	273525.4477	268644.5702	253789.197	274553.0029	291805.1711	291105.4114	503064.0485	501548.1512	269267.6233	236915.7468	307748.3186	253854.2862	238093.7889	247074.8871	241712.862	240642.487	209642.8176	212222.1508	421562.5751	446700.8905	234515.4755	239606.3256	234288.8496	245526.9153
LPG 18:1	164469.8654	168556.4382	191341.2662	202801.9512	99679.79876	116880.4786	71646.26715	76493.9346	171538.8519	166308.8157	238522.5346	234889.3767	209964.3125	220251.4665	276964.133	296271.5091	125210.2397	128016.6398	127986.5543	144393.0809	224356.7152	239817.2752	209743.9566	225094.5383	168403.9466	162493.6619	177833.4092	165095.8484	74986.71094	87800.44019	184931.6538	202613.329
LPI 16:0	931674.6837	938992.9408	807935.8947	824744.7371	927391.5742	965059.5137	379729.5519	419105.1038	873490.524	852994.8467	1164811.534	1193642.594	1058046.997	1078396.706	667524.3213	675946.4766	539767.9368	462876.6636	472322.1206	344821.3182	956868.0377	974662.8991	723184.0513	748561.9729	939312.4372	945803.158	842952.5412	870050.9131	663481.2727	667623.908	881521.4446	925657.3253
LPI 18:1	1145525.896	1144597.96	1399916.104	1392418.575	1072535.613	1197058.824	388222.266	409476.7619	1271292.236	1240086.082	2008102.902	2011090.51	1659884.616	1749396.845	925327.1461	957560.6634	819819.6678	822533.3343	770800.9182	769155.7414	1855252.051	1928356.739	1475820.027	1579140.521	1365672.444	1340351.643	1175911.59	1172791.719	516841.3096	550201.2471	1822010.747	1940926.3
LPS 18:0	156032.1959	181293.5183	267560.8334	295810.576	173084.8777	178835.7232	134666.6729	147768.6025	196256.7288	197884.7507	272650.6058	284605.125	206869.0403	203200.7601	433923.2756	428208.7137	175555.3102	170667.6906	150517.5256	133767.2876	197143.1905	217818.8232	156068.8787	147339.2935	179198.4927	190529.2997	254539.3144	238023.8563	209054.0437	224014.9105	158205.7247	170835.358
LPS 18:1	138437.5707	137955.0599	201393.0093	184117.6823	69809.27738	80936.59985	90047.70282	100417.0978	151582.5916	143607.6652	228591.6715	218926.6483	87320.1878	96564.59729	509528.0728	533055.5655	123808.7391	135942.4322	125755.1645	108416.9975	143084.5997	154504.4617	147459.0527	162058.5525	101520.607	139615.3052	189847.9214	165796.0633	137144.0436	145772.4712	113402.3125	123295.2758
O-PC 16:1e_18:1	3549504.205	3486456.417	2908352.39	2965090.019	3847380.666	3873449.908	1396047.12	1698403.274	2530001.131	2382279.112	2683735.415	2909411.148	3908587.025	3904964.145	2518710.756	2571262.268	2194248.235	3267134.982	3530468.44	2611136.615	2731872.873	2732062.754	1900828.822	1894258.277	3587924.286	3090399.583	2726287.222	3338261.391	3036704.29	2991832.91	2321680.237	2432412.081
O-PE 16:1e_20:4	1349671.672	1343968.847	2291393.444	1682471.101	4416346.674	4441901.88	1627976.586	1971772.796	4583470.158	4851617.209	3637158.245	4003928.449	4627035.53	4614540.288	3797633.856	3873219.265	4512213.124	4947676.548	4488896.682	4712161.711	3286842.669	3291030.017	2519549.115	2535649.135	3894975.831	3663444.683	3727142.727	4668025.03	3566654.022	3556900.962	2810359.189	2943518.556
O-PE 16:1e_20:5	1081834.792	1040131.568	1063532.673	1006480.952	1608630.598	1616097.498	608452.8901	731699.0284	2695100.466	2541715.716	1878899.603	2005908.796	2389706.992	2372140.007	2238560.096	2131522.324	1354330.916	1366520.535	1801650.314	1540856.551	1301046.46	1305839.339	1175891.412	1132631.472	1558548.385	1625587.612	1294543.842	1399951.545	1401421.69	1381315.403	1209999.536	1252585.987
O-PE 16:1e_22:5	574983.0581	615713.6542	473648.5107	581449.3007	318139.0519	324101.9845	198763.4426	221320.9973	905085.2769	897305.1645	787215.4999	795399.8137	747373.1101	741906.0685	2932541.53	2664373.537	754705.335	727130.1976	1189042.044	1104133.818	543740.4295	547122.3785	1236623.403	1178104.395	796401.2811	749443.5363	1166539.071	1393764.245	496424.2701	494993.348	700736.3449	692059.9036
O-PE 18:2e_16:1	1916333.35	1355719.818	1816176.214	1876587.291	1682380.033	1692198.017	618222.205	754149.0709	1928432.246	1288699.969	679545.2053	2039921.644	1819752.761	1808682.55	1616841.246	1599594.379	497283.3867	1371107.029	2393841.845	579598.8689	1304170.93	1296347.919	1033918.533	1016297.489	1783300.889	634163.9958	752740.1632	1898529.9	1360990.371	1352448.751	1115102.16	1166411.771
O-PE 18:2e_18:1	1016567.572	1078682.452	1021180.113	942715.6932	1495977.868	1507034.405	567822.9985	683466.897	1817727.425	1776271.261	1569751.87	1537830.395	1983831.715	1985135.881	1347689.612	1346181.842	1442420.837	1391238.8	1126025.772	1124369.231	1142038.652	1144637.754	924129.7991	913326.1544	1079764.658	1083003.19	1405754.016	1518369.724	1219144.011	1205151.456	971872.4325	1016341.512
O-PE 18:2e_18:2	4470552.794	4455709.761	2088620.29	1717751.204	3539899.547	3566987.921	1293599.501	1573207.98	1614572.369	3965938.53	3189150.743	3576900.718	3649302.554	3641897.054	2517518.05	2531000.982	523469.2864	394367.3823	2932148.467	2985901.703	2553035.756	2573917.959	1841165.986	1827311.461	134537.5373	4444.151456	6073228.304	5890474.541	2813366.118	2782692.356	2170448.977	2284712.015
O-PE 18:2e_20:5	376963.1829	346619.5599	417160.2842	433589.809	33809.21737	36867.86011	55259.39172	56030.6947	662153.968	652395.6061	605490.1899	632115.7726	389515.7862	376321.8578	2007178.885	1814867.934	260772.1598	288683.9505	361080.1999	389394.1533	218372.6857	239769.264	620977.217	562978.3699	296449.8421	359626.7597	433414.2174	346526.2693	216419.8256	211316.6693	371993.5293	361387.8874
PC 14:0_14:0	3262979.868	3363769.577	3475954.751	3478581.44	473727.176	473727.176	8119882.941	6581801.352	3257964.878	3095010.348	4292019.889	4297925.781	473727.176	473727.176	4325096.234	4061253.747	2650800.301	2803377.316	2368635.88	2873944.32	5602505.798	5607498.41	8750168.689	8753883.286	3470162.77	3543650.831	3196357.53	3094097.79	2473302.369	2552319.229	8064479.27	7149208.211
PC 14:0_15:0	1386187.705	1418617.521	1544366.525	1576769.773	524288.3485	495979.2809	2653889.093	2273867.753	1343737.877	1333649.72	1745836.475	1683802.167	296077.3095	298209.2097	1517361.39	1483194.851	1289259.69	1319828.059	1227956.631	1276947.24	2068741.703	2065000.365	2905420.95	2898130.363	1503421.254	1485518.846	1385074.241	1371154.94	1188883.051	1220787.007	2763147.269	2566837.39
PC 14:0_16:0	13837571.22	13579720.05	13390451.52	13452179.94	10320647.61	10326871.75	14597412.91	13746806.99	12323826.13	9639428.439	10155642.94	7690320.361	10046867.57	10085191.2	11932766.6	11945471.75	13416457.24	14102934.09	13960891.11	12376237.9	13109824.81	12923739.57	14844880.12	14279775.15	10308711.85	10011718.59	14311314.88	13989373.17	11615320.52	11543157.57	14910364.74	14714927.67
PC 14:0_16:1	16582680.25	16593318.11	17141308.61	17300078.79	13043286.82	12544900.43	21881264.58	19115727.41	14484964.61	15032704.59	19071358.38	19227318.13	8626389.563	8637568.137	17648566.1	17304842.5	15445264.36	14879052.67	14366329.35	13856401.28	21115738.37	21197463.23	22613899.14	22562928.59	16747050.04	17452192.04	15319624.6	15507029.9	15704277.97	16035429.64	22072207.96	20845480.86
PC 15:0_16:0	5904819.247	6103560.8	5938812.203	5872367.343	6368513.589	6425075.754	5344281.626	5475910.438	5462581.518	5676457.816	5097291.339	5097534.738	6467804.008	6495197.647	5398869.252	5492126.681	6876986.938	6690114.203	7072426.202	5951662.062	5869015.815	5847166.952	5684095.532	5653981.297	6241043.891	6303376.602	6602879.626	6601926.388	5927221.881	5938919.9	6194377.864	6204385.847
PC 15:0_16:1	6848920.181	6931979.59	7242847.19	7290903.48	4980876.974	4824006.846	8475425.671	7681235.069	6188567.409	6216208.845	7616905.629	7157745.045	3910434.033	3874514.486	6545692.516	6422190.036	6343412.765	3215876.552	6319045.827	4491615.836	8449874.159	8391349.666	9181020.673	8980981.522	7149795.912	7173600.582	6922725.223	6867292.174	6653875.067	6738094.277	8872254.636	8362082.129
PC 15:0_18:1	13283136.11	13259461.06	13859043.38	13842574.28	10231004.19	10236481.58	15955347.92	15147392.49	12124383.27	12471287.63	11872879.47	12334646.38	10020336.17	10105033.18	12895942.18	12908600.71	8020588.747	13112294.65	9592165.366	12503746.27	12946184.36	12936668.16	15158251.8	15244984.65	13087838.9	13135724.99	12583187.5	12774289.72	12533042.42	12501726.31	14955604.01	14645838.15
PC 16:0_16:0	10879070.24	11134448.08	10410109.16	10216526.17	11278580.91	11389499.87	10643918.4	10891145.17	9497116.595	9754888.799	8420054.471	8836004.531	11768319.03	11948929.23	10417187.64	10548595.71	13770577.4	13298448.76	13093349.56	11032364.4	10036431.18	10033285.34	10624958.45	10708520.91	11829873.65	12062923.57	12153033.53	11882483.01	10418454.37	10375812.84	11392327.36	11454343.69
PC 16:0_16:1	38548859.05	38897576	38054190.17	38421441.82	32966382.67	32457782.6	42682903.58	40260541.1	35100539.26	35584726.59	37479428.09	35814850.55	30136277.18	30290465.53	38259897.79	38797987.02	37591558.33	37942277.48	37825638.36	34929115.35	42295921.67	42649019.72	41815435.65	41875675.44	39339366.67	39736618.76	37694218.57	37181518.9	39850729.16	40344982.44	41272194.16	40889029.33
PC 16:0_18:1	46044188.63	46602195.78	44274558.33	44385371.68	36629732.5	36640020.16	61567870.01	59475125.91	43369418.45	44706099.88	40987237.5	41956981.44	37618523.12	37742701.01	45229432.95	45587674.65	42518232.85	41171378.39	43757389.69	42723673.6	42141623.99	42220322.19	51268269.05	52012063.23	46399453.91	46873288.44	43214501.75	42795880.87	43504740.9	43812406.98	49637097.81	48932392.34
PC 16:0_20:4	3145522.201	3101196.1	2813714.064	2891303.085	2393069.039	2437756.567	969230.3553	1130455.589	2644015.683	2721305.063	2499786.179	2484600.009	3124641.339	3132557.27	2969793.821	2922676.637	1371422.479	1803707.35	1847930.685	434615.9116	2103552.985	2109254.543	2420299.978	2263564.069	2742203.842	2779959.469	2703757.715	2661374.567	2260741.834	2246045.316	2511386.229	2528388.027
PC 16:0_20:5	5357075.89	5239793.013	5371833.043	2844974.839	4310195.651	4379970.924	1895228.734	2228698.906	248134.1031	3506062.573	5039893.414	4073497.359	5208711.177	5202480.186	4609216.549	4531227.639	3382185.396	430406.7785	5288374.724	4964824.106	3549192.476	3541921.724	3953893.178	3704299.618	5804607.392	5583365.765	5248928.761	4892113.993	4473159.459	4420113.487	4122266.406	4271072.738
PC 16:1_16:1	20503000	20572351.96	21345793.45	21298109.45	17048568.69	16453852.66	24636948.44	22273636.34	18543363.9	18500181.54	20605196.59	19593469.41	13604800.1	13635013.42	20646786.77	20312513.25	18866564.24	18873021.94	20212619.9	18995811.64	23243307.51	23234209.65	23942727.46	23655213.65	21708611.25	18423570.24	19302315.56	19437703.16	21375536.96	21803909.38	23517093.46	22251649
PC 16:1_17:1	3518068.292	3564928.435	3162792.674	3870776.9	3134698.654	3061632.635	5127270.046	4393101.364	3860072.374	3905527.048	4827019.904	4564718.305	2552734.68	2592163.045	4255393.798	4213545.846	3276788.128	3198888.434	3256788.962	3010914.098	4395914.827	4323281.966	5114314.348	5003003.237	4518752.648	4524866.952	4021282.185	4028996.598	3941567.923	3909750.751	4964310.887	4728622.055
PC 16:1_18:1	16547433.11	16882169.78	15765207.19	16071050.86	9105601.158	8666951.825	27264842.36	24031577.7	14963208.43	13430496.86	17331545.33	17740324.19	6956014.972	7020427.626	20009427.1	19928581.49	14443356.9	15286552.6	15107213.18	15431871.72	18133537.74	18076661.73	25118312.72	24841353.41	17184455.41	17003590.91	15929222.17	15936290.46	16819384.56	17062791.32	22406655.09	21586945.07
PC 16:2_18:2	10438182.04	10635102.38	10091053.43	9941357.184	11877615.98	11755202.96	7617532.252	7809062.768	8546686.031	8819804.869	9918158.197	9179488.46	11402664.41	10445407.13	9014918.752	9051506.152	10552388.43	10306073.04	10767555.22	8989461.121	8968828.284	8941870.816	8397293.575	8383784.508	10891209.28	10906912.01	9576930.822	9787570.396	10321127.02	10226135.17	9292577.964	9322788.341
PC 17:0_18:1	3732926.713	3724899.187	3976466.82	4010251.911	3022617.074	3030460.834	8080400.418	7313190.043	3304467.408	3503185.279	3433821.83	3534333.88	3067558.537	3097985.74	3330600.679	3368420.647	3455936.882	3313119.985	3416780.915	2615242.002	2851433.466	2844759.767	4350036.395	4669048.588	3836098.943	3943862.381	3650644.187	3673125.95	2967305.059	3003510.893	3649006.715	3775448.872
PC 17:1_22:5	339435.7347	342132.2616	307440.3531	292413.9288	330224.0079	330656.0627	301584.4787	295938.1724	311662.3798	326747.9506	297375.2829	270096.4011	363474.362	360229.1514	282635.3771	286019.0952	365445.7113	347445.7006	378292.1424	308148.6722	275050.6021	272402.3726	358763.5699	354978.229	349090.6943	361252.2079	364814.6578	356204.0976	348706.968	337780.854	355502.9424	369271.578
PC 18:0_18:1	334887.1887	345331.285	354976.013	362025.5063	388736.19	392016.8213	332244.3453	346407.6505	506225.3354	500924.1418	488737.2332	482001.467	505818.6906	492319.8751	1004684.425	1010834.832	579901.1802	576930.4961	586283.9823	551750.2124	287574.4735	287392.1894	750030.5917	723847.8744	526620.1935	548022.3097	539329.3056	543574.098	300148.2555	299101.0637	431328.0187	458940.7553
PC 18:1_18:2	14634309.72	14860751.81	13969913.05	13719729.2	12799039.79	12682156.14	13771549.78	13776824.52	12142283.74	12448549.21	13607354.97	14141726.83	12324397.86	12415732.58	13690702.71	13619752.1	12645826.87	12187900.09	13072693.42	10868211.24	13220258.64	13069443.42	13942446.08	14286936.24	14238169.88	14263306	12743737.11	12685638.2	13472584.11	13363741.99	14684619.38	14434751.34
PC 18:1_20:3	3052635.219	3281993.411	3721610.629	3459693.393	2902222.102	2936940.895	1125677.354	1346967.996	3292567.789	3335054.625	2648050.17	2335242.848	3384006.769	3370547.797	3145403.385	3126831.617	1951947.854	3557394.933	4043291.44	2686021.467	2344395.411	2346178.762	2408114.994	2290506.14	1135793.808	1152139.837	1971731.835	1792818.236	2596728.768	2545644.616	2443755.899	2518219.002
PC 18:1_20:4	3823897.988	3917798.877	2990363.768	2973753.937	3461209.684	3509676.028	1472631.683	1731547.034	3337792.046	3544144.228	2388358.014	2234685.61	4174557.295	4137377.069	3991827.732	3911304.006	4083651.646	4019721.325	4321124.787	3637470.399	2783160.332	2799947.176	3118813.174	2977448.161	3641004.928	3662805.367	3312014.701	3165648.811	3432663.418	3401892.941	3232521.876	3323164.959
PC 18:1_20:5	5937712.764	6500460.209	5986163.164	5545860.741	5151756.732	5133271.758	6538220.037	5912514.595	5455403.008	5724487.575	5751910.797	4846185.633	5242958.011	5222187.948	5496914.291	5458081.738	5604017.255	565947.9451	6147737.637	5296686.82	4250658.063	4271478.835	5684966.268	5651406.177	6010094.992	5781386.248	5437765.668	5081934.596	5930415.724	5981875.731	5774150.868	5613069.173
PC 20:0_18:1	731215.5613	737241.0364	776880.1769	770526.4188	47295.5846	47295.5846	3314194.838	2832146.399	413799.1917	527930.0817	514538.8396	440687.2623	47295.5846	47295.5846	516209.2368	481968.0465	435573.6441	466950.6797	556760.9782	428752.193	389215.1727	373061.18	1235839.449	1366218.703	331397.232	446893.1648	495920.7798	627674.3066	236477.923	250069.8638	849180.3985	777648.3315
PC 18:2_18:4	6024172.722	6507154.609	6032199.062	5658231.477	5670185.661	5632415.365	5933480.166	5761374.937	5604023.972	5731122.116	5218333.126	4215539.185	5903725.838	5774560.761	5346439.288	5420091.714	5723246.594	5826471.435	6673191.778	5258217.923	4653352.495	4675599.414	5482778.373	4558075.987	5984113.826	6029636.351	5166067.773	4687133.463	6287136.712	6220051.604	5911648.012	5774204.259
PC 20:4_20:6	1649992.237	1844645.859	1729885.576	2143545.768	2066806.222	2075476.999	1031370.929	1153280.409	1662012.306	1773066.6	1280336.563	1412025.245	2104990.1	2108555.638	1428181.473	1439377.074	1601602.895	1698003.762	2311091.538	1604077.933	1484219.597	1488482.015	1218766.648	1240760.612	1631739.508	1875343.26	1451740.066	1696102.699	1803218.055	1797728.42	1455002.835	1479894.157
PE 14:0_16:1	115555.2191	99709.69346	93643.56246	90697.42451	53917.54846	55890.51382	21308.23542	27002.80281	70120.53468	46807.06073	136556.6663	141889.9246	101575.5937	97319.52587	115680.8792	105465.8149	66351.73859	66883.95331	63798.78936	89524.61049	132011.9295	131099.4416	151002.0153	135648.5219	99544.60029	92467.57448	79867.06625	102887.7557	64700.96784	64550.91524	127976.8765	132130.2437
PE 16:0_16:0	338220.3848	319508.7182	335177.8517	351421.0387	3000.747912	3000.747912	15003.73956	3000.747912	479813.5049	494444.5516	545945.2564	565950.5625	330822.8074	307157.2392	521512.9721	469126.1059	353702.7082	367456.7776	329288.9845	374227.8695	582308.4811	598875.7356	1268922.925	1120048.519	417075.1307	438332.211	419176.5826	406964.4435	236127.5501	241325.4567	1107625.902	1091296.724
PE 16:0_18:1	260572.034	316404.2496	277780.9105	293548.8961	393863.6505	395505.0054	184051.2059	210878.0481	490901.311	480756.8041	447428.1734	428900.5944	510604.6538	501107.1227	713361.7751	692659.5654	530182.7805	577628.9373	547722.3395	492781.0035	386827.4102	384657.0135	463602.0958	452790.4197	561914.3143	567677.0911	321098.9435	384072.463	363371.2897	360103.5728	374379.8962	371064.4293
PE 16:0_20:4	3709219.278	3828598.508	3611324.747	3198206.026	4148069.039	4184318.003	1530404.242	1859926.158	3971626.684	4412624.361	3449306.975	3855484.372	4468746.507	4462356.316	3641827.133	3566943.651	3053423.723	2945307.447	3917030.859	3187316.998	3287058.231	3284895.23	2675038.038	2616708.474	3177514.38	3278197.819	3086263.781	3264549.996	3428024.001	3389101.301	2908106.516	3031826.205
PE 16:1_18:1	2651010.39	3030499.076	2667088.814	2390738.852	5836932.428	5883678.869	2150998.266	2605540.305	5174702.563	5257547.105	5439756.823	5751018.471	6194934.289	6181886.725	4797997.205	4798465.818	5139047.369	5891099.456	6402861.746	5621532.185	4522051.392	4536088.17	3500942.888	3445209.795	5483976.629	4908697.061	6060857.413	5658345.909	4774328.225	4721997.927	3920206.242	4086661.594
PE 17:0_20:4	1779046.508	1813129.532	2015691.311	2118989.989	2115929.112	2130406.986	772946.9311	940611.6304	1440396.461	1314584.323	1519125.148	1265996.22	2175673.658	2169813.662	1562575.901	1584113.628	1559061.583	1745355.863	1700514.879	1720147.886	1528289.005	1536564.683	1125523.478	1116887.623	1703925.115	1754225.982	1715510.86	1798964.778	1678002.866	1663786.638	1313611.234	1375564.527
PE 17:1_18:1	3457569.16	3017185.482	3687973.386	3825996.763	4651683.834	4684214.959	1688051.539	2051750.878	2831550.626	2560721.604	2630803.847	3083735.884	4713657.005	4711339.452	3004925.253	3067774.329	4396586.008	4099509.957	5200183.665	4343153.757	3307630.427	3307918.659	2273132.41	2275788.118	3358458.206	3490116.893	4427023.201	4118819.8	3662449.156	3621436.439	2785091.245	2926369.06
PE 18:0_20:4	2309090.082	57747.0601	1052046.482	4909690.489	2259077.238	2263402.172	955193.7178	1114223.236	288735.3005	1148894.431	57747.0601	57747.0601	2690509.427	2647965.874	3415574.225	3337771.481	3536648.337	3488596.741	2252537.314	1589595.306	1902893.069	1875020.738	2149787.912	2120912.584	2949647.578	2808331.132	6021569.694	6066918.517	1979823.338	1933012.818	1863353.114	1918521.809
PE 18:0_22:5	407053.5166	851824.5725	1077410.488	1618167.241	1368396.415	1374612.723	545224.8095	643716.2334	740149.159	708296.8385	334182.1591	106035.3059	1417389.589	1421025.157	1095758.622	1073169.169	972469.0183	1326153.323	2654170.903	1861545.121	992491.3452	991491.9536	800892.5557	789080.7804	971207.0467	1123224.682	1682874.084	2352477.275	1118749.028	1104413.885	865090.6909	914636.3079
PE 18:1_22:6	7710108.988	8044074.551	9383277.037	9855410.483	10083767.52	10152593.64	3654530.901	4453268.88	8606510.506	1546459.697	5333035.016	5363633.989	10223167	10211629.87	6679436.421	6697790.498	7330538.969	4264726.416	13693877.55	9994482.542	7192196.359	7212573.92	5026031.385	5024792.859	7672853.672	7711566.034	10197270.91	10939776.33	7988600.058	7911248.454	6114560.196	6404089.341
PE 18:1_20:5	17674216.48	17052153.81	23361522.54	23142205.69	21975622.29	22127363.56	7980456.462	9701094.17	14561498.09	14362918.03	18972113.65	19685346.13	22650813	22598138.61	15937491.74	16046603.74	18121418.22	18949026.63	76444.83138	18432747.44	15750049.72	15778864.56	11520685.53	11408614.07	15853061.45	16439964.87	16389666	18372657.5	17381897.21	17165482.65	13693912.41	14345288.9
PE 18:1_16:2	3451716.144	379268.0178	3451281.591	3346313.353	5192204.719	5235717.076	1896340.089	2304425.998	5106897.365	5346572.2	3632992.845	3788079.447	5441096.421	5433785.732	3955069.343	3937236.646	6544061.776	6103034.713	7410666.665	6466181.096	3892555.143	3891412.266	2892576.773	2876389.569	3876752.257	2608160.996	4631353.567	4177313.52	4174215.145	4139059.457	3261430.43	3533692.629
PE 18:1_16:3	1282060.898	1611868.22	1992526.47	2319010.614	2586103.98	2605902.081	941365.6464	1142464.091	1578825.607	1792624.224	945416.8808	957286.5608	2735031.701	2710550.899	2005299.57	1992184.558	2703060.497	2796121.525	4071039.766	3762587.234	1969311.156	1964553.505	1514618.003	1494195.315	1940627.97	1948038.674	2669028.949	2923156.001	2078845.399	2058121.145	1748885.704	1815232.158
PE 18:1_18:1	2961143.378	3056629.158	4127164.818	4991064.13	8269060.855	8324378.145	3036200.317	3686991.199	7145648.165	8244128.485	7355579.177	6921190.385	8523425.537	8507448.79	5927241.507	5960297.955	5232964.437	9200577.294	5527540.975	10668925.68	6048696.328	6053458.033	4465511.209	4426812.042	7556473.676	7972069.08	11766291.82	1124609.466	6596661.073	6521828.453	5142535.974	5382026.461
PE 18:1_20:4	17481912.33	16933617.93	13157851.08	12953052.08	25340733.67	25513476.07	9300386.307	11274567.53	33951150.26	33126219.17	27222480.71	28003052.73	26284996.83	26234381.16	20391556.16	20194661.99	17504771.58	18719663.24	20930944.68	17073618.93	18553614.26	18553157.9	14251072.97	14068820.45	15567867.48	16130933.52	15405197.59	16616044.77	20248333.12	20027816.1	16234716.19	16968447.22
PG 14:0_16:1	122673.9773	127992.8951	147223.2026	136292.1945	110087.5309	109831.9024	41853.97392	48189.32324	82037.7319	90168.9112	144651.2929	138605.7392	137315.6964	137622.9284	114261.8008	114026.8991	95190.18567	87540.69856	110968.7464	85745.7831	145599.5428	153581.3575	145766.6873	142270.9987	143444.0717	124521.5174	107224.9487	114776.0919	87195.97256	87353.58315	126167.4263	135683.3883
PG 16:1_16:2	288269.8207	340082.3732	450719.9265	588052.2054	360561.9765	368651.8417	138828.5692	169011.2869	254610.6555	209443.18	340649.782	341835.8722	395426.3304	387089.9477	309769.3274	321194.9049	297595.2413	285210.823	273512.744	254674.5986	316442.7919	327543.1112	303436.4083	312543.2817	315844.6722	329148.7923	321757.6515	228223.5831	315844.2202	309402.6418	279080.8094	293690.6295
PG 16:1_16:1	361253.8474	376900.8296	482663.7246	495694.0211	391696.204	400366.7422	150210.0555	177488.5756	251206.0516	139365.6459	435543.5936	509394.7047	425317.6565	428301.8598	329977.6985	327156.7894	266727.851	258961.4956	294372.4218	227869.0306	366129.8717	376141.2519	285428.5131	284190.5642	360279.1738	385788.9094	268200.2865	295016.1103	344346.0488	335655.155	276833.694	304157.6224
PG 16:1_18:1	3096496.898	3337386.92	2832627.808	2808312.413	2934656.985	2940185.511	1081799.173	1319139.293	1570263.217	1467525.107	2980305.838	3330578.789	3144732.897	3137866.437	2422180.422	2425608.293	1869950.189	1394307.01	2722320.783	2012152.97	2381425.358	2424497.277	1778062.795	1784807.619	3147419.889	2894340.528	1436285.73	1775083.266	2444059.625	2433149.986	1931244.989	1999400.986
PG 16:1_18:2	1800973.656	1962056.177	1803331.287	1852070.612	1668978.468	1687486.715	641326.6025	772180.4817	943726.5484	802088.6968	1439727.401	1446434.492	1817995.592	1810668.231	1438936.349	1446306.69	1161724.032	1228640.566	1671156.732	1295275.806	1416101.087	1425184.257	1162992.555	1145104.966	1903903.103	1230032.765	1223560.863	1333308.584	1425664.254	1420379.82	1180303.938	1217550.674
PG 18:1_18:1	4412325.526	4360035.872	3621047.624	3661072.26	3562250.001	3587174.956	1302628.859	1588899.901	1431021.467	682604.0956	4728443.109	2941631.372	3614907.496	3674360.098	3598641.989	3485007.374	1550765.632	1277442.36	1440532.91	2859570.215	2582899.552	2653270.606	1940278.719	1931933.006	3702011.844	3686902.781	3001659.582	2245993.679	2893172.893	2833629.793	2247459.447	2288145.981
PG 18:1_18:2	3601298.763	3278499.06	3228894.181	2238282.258	2682699.838	2712164.095	999430.9961	1210107.81	1171092.067	1126824.895	3011319.88	3469803.206	2962658.343	2951552.943	2987363.731	2952245.935	1620769.166	1324938.838	2206080.934	1806118.533	2227829.891	2317013.161	2041733.419	2027270.058	2948092.13	3349518.314	1596745.058	1975523.502	2322925.179	2285853.951	1937582.924	2036870.942
PG 18:1_20:3	1684596.873	1690555.399	707930.7145	701180.8684	980140.5757	981776.7618	361353.6961	441028.1116	174943.4241	428204.3364	1269677.433	643320.4786	1000980.12	1023494.068	1101826.112	1076855.028	551596.365	883250.3927	1555655.679	459832.686	780727.088	779647.5573	726899.0448	714868.1873	572620.1653	814914.4498	939392.6299	680182.1539	817144.0984	767084.9657	631992.6988	684879.8382
PG 18:1_20:5	2875510.854	2931925.878	2502385.898	2712031.21	2286933.367	2315359.843	917469.5858	1103191.364	1045715.734	952554.7246	1492523.109	1807309.643	2468319.312	2457368.558	2199558.554	2199940.365	1780438.464	1820134.372	2273638.603	2006513.21	1746546.07	1751700.461	1648572.916	1623018.906	2755978.579	2616541.802	1312185.276	1386638.857	2054927.044	2055732.92	1639346.91	1745117.613
PG 18:2_20:5	1360850.011	1210542.151	796752.0248	763879.9934	794534.3595	808146.6101	398556.3487	474312.5014	440607.1605	779976.1954	568537.9993	633909.1709	958883.056	961251.8472	1317525.845	1359692.725	860294.838	1289572.709	1222206.953	937878.3234	646826.6127	659861.1778	1228739.984	1255564.402	1108034.268	1248079.175	693636.8338	958678.6968	930431.1783	953849.4364	791262.7498	880273.6622
PG 20:0_18:1	1501065.072	1414152.178	927517.7417	976382.0375	1513402.394	1523538.61	551249.912	670983.0547	668149.0724	628017.9245	1433488.088	1474091.487	1554936.891	1553086.091	1227073.796	1199807.651	941100.9081	1024580.427	1237119.658	846180.5516	1134780.85	1140146.104	867199.6485	837103.8528	1398501.004	1552641.672	1608976	1790550.922	1217149.699	1201709.414	964083.9602	1004176.329
PG 20:4_20:5	321394.0571	318298.9629	230575.2615	385986.4949	244375.7097	252620.5943	147454.131	174485.7887	179874.9505	153841.2885	203433.558	324613.1007	273138.7959	272276.6679	283880.6339	301443.0047	132379.2278	134780.2442	207946.1847	160048.2658	190207.2355	188245.864	306643.3523	325255.6257	156902.1167	444400.1708	409135.3302	413759.8694	349378.7322	354617.889	230273.2776	257812.6142
PI 16:0_20:4	1680477.382	1568031.746	862248.7586	1402178.843	1744651.289	1776871.112	675313.9083	806229.9618	931408.2938	1068271.807	1531776.957	1238709.515	1843101.338	1795307.656	1623286.111	1597520.324	1541171.958	1629667.039	1894828.146	1440419.002	1388623.293	1417400.134	1138385.164	1115044.264	1655327.154	1831666.476	1888318.932	1987730.377	1510734.67	1499849.093	1194965.905	1265600.394
PI 16:0_20:5	213086.3913	210472.9696	168695.5766	180625.2276	136011.2823	139959.3692	89983.44052	96660.7429	110352.2973	106251.8564	233395.7787	238362.2082	196273.4676	192366.3985	394006.7668	372259.2265	162137.4807	262186.4009	210362.5273	150795.843	166442.572	165502.7762	215262.2518	209482.1481	257050.4903	252693.4549	129240.8763	257928.4354	200415.9853	196510.7959	193308.6171	198514.3448
PI 18:0_20:4	10248974.87	10306214.92	10655581.74	10754505.57	13537038.64	13630980.45	4980321.517	6036892.295	7646851.138	7289289.898	9099872.56	9355893.534	13752162.37	13742714.78	9734262.812	9765032.902	11687906.25	10319713	15164887.95	11323243.53	9700954.516	9710302.638	6962145.854	6891433.266	10964098.93	9201452.954	13998068.48	14463061.84	10793898.89	10674900.26	8229004.071	8630399.567
PI 18:1_20:4	404049.6925	523500.8891	571008.592	547593.8366	51999.16608	75657.24839	152086.0337	140313.5415	390385.2363	677900.0529	592065.3559	618946.9537	273287.2569	274956.2094	2365885.426	2173131.508	319975.1055	369620.1907	408974.5419	627118.3946	288017.2414	297864.8519	856222.1728	779689.5011	548435.0759	577095.6268	735218.8775	452122.9027	356717.5936	339383.7925	477404.3845	469964.7466
PI 18:1_20:5	459350.0832	249597.7894	361530.2189	337719.7746	207692.145	218961.7079	125216.3699	153249.911	315220.9284	208384.0011	269653.0349	558817.648	355942.0924	352476.7487	1000743.466	913545.0803	438361.9098	264646.2406	244117.537	445331.3029	274133.4395	253292.8219	374940.2655	370037.4827	254498.1362	530914.2127	229600.6752	510395.3628	264896.7125	267635.9265	330418.3993	347364.5748
PS 18:0_18:1	5766599.341	5576231.024	6976526.115	6968434.664	3082371.098	3396473.24	1729809.524	1792243.994	5587293.301	5490440.345	5768420.582	5868671.209	7035603.851	6920666.465	5949106.824	5631449.422	5975513.587	6328421.563	7687523.624	7569733.381	8234579.142	8194369.989	10228683.53	9454964.187	6119406.817	5821195.634	6588767.661	7127676.246	5437276.126	5335837.663	9710350.173	9874400.681
PS 18:0_20:3	5030095.941	637583.9191	1446835.047	6536318.898	972432.1375	1027361.652	575753.3841	629974.0213	640882.5958	431688.6665	6030645.485	941151.1461	2403365.272	2366102.796	2721041.809	2684553.23	278002.3917	4533165.39	761862.5143	440039.5252	2704176.871	2691914.141	3853079.357	3533020.81	596468.0156	450132.8771	565502.8428	5731740.705	1920494.039	1886082.482	3517225.141	3524114.897
PS 18:0_20:4	4657544.07	2313727.47	1783486.766	4261999.103	4090485.839	4132281.732	1528768.235	1846827.784	5004358.465	3147176.014	3428096.595	1019535.444	4139545.985	4133373.04	3433614.641	3419624.817	2880371.258	5062784.12	3373239.609	2707094.695	3029558.648	3033984.73	2093063.033	2089627.906	4434651.283	2259215.579	2350106.086	4540570.562	3326992.154	3290477.622	2454956.817	2582801.897
PS 18:0_22:5	4667390.163	7395854.856	9174916.906	9188924.044	9615014.382	9680615.596	3591934.086	4328935.967	3584257.383	5915319.424	6829711.07	6933604.457	9717974.951	9725719.661	8085732.564	7980678.49	8610328.459	9135629.056	10255558.61	8976047.793	7040681.452	7022680.621	4909725.281	4883400.729	8385783.478	8348513.364	8423827.495	8755747.586	7742599.406	7681909.664	5810256.795	6086911.213
PS 18:1_20:3	405581.9966	509832.3416	551517.9033	447452.3894	376307.6839	376668.7527	151260.9373	174245.9953	510494.8095	280769.1483	293687.7208	404459.8666	421032.6372	412005.8702	364195.394	352595.5535	88324.34104	9701.623978	220059.5343	31832.04359	315803.8963	316085.3016	292788.5888	270855.6705	384793.562	27730.18999	390287.6105	612243.7072	317416.5417	311260.2288	273333.6478	280702.5121
PS 18:1_22:5	1804046.368	1839377.849	2269450.61	2740839.045	2111882.958	2125422.535	818003.0809	976901.5555	775908.189	680018.4015	2075687.854	2641585.176	2163491.536	2144777.19	2522723.322	2448309.33	1743221.9	1361504.756	1399104.794	1122763.456	1790411.645	1809088.532	1302423.695	1282960.222	2887786.298	1652049.404	2232361.236	1946862.145	1851550.802	1832836.267	1370676.846	1447131.003
PS 19:0_16:1	8253975.718	6559775.216	8096746.73	8275585.277	4244874.578	4542474.791	2454852.211	2623358.48	5415647.377	6492509.255	7784361.752	7551099.311	8354903.478	8180369.36	8326810.393	7826477.074	7577043.174	6593620.687	8377759.267	8060997.057	8571645.853	8607657.628	10434771.28	9651729.057	7307317.659	7056292.619	6382765.752	8392509.446	7342990.418	7190261.415	9831928.748	9994619.941
PS 20:2_20:4	134323.6925	377664.7227	900273.771	471383.2717	385718.1342	386272.2602	163620.8936	194293.2542	231058.127	154642.6894	88668.85571	98135.73817	450427.5127	436953.3773	466440.1345	445174.5653	17733.77114	267379.9706	724493.2746	786859.8548	308665.5183	325638.4537	338821.1969	317418.9269	252100.6842	17733.77114	823493.1926	801945.5229	345311.9935	348741.9852	325122.2227	302812.3653
PS 20:3_20:4	5198848.056	5060223.475	4163449.128	3806767.099	5021618.079	5053516.217	1842685.641	2235333.306	2981071.447	3485074.633	4489729.347	4449147.091	5150814.944	5151734.821	3437483.778	3510356.939	3716504.495	3449750.085	4017437.819	3115663.258	3618185.337	3640919.855	2574452.973	2557789.178	2313668.253	4699027.991	3352422.729	4316358.627	3999529.863	3938452.544	3055048.907	3220283.086
SM d18:1_16:0	8447589.629	8495700.054	7282085.576	7129930.193	9450787.263	9518684.138	3503154.014	4242480.133	7029257.698	7425611.188	5840372.1	6026220.522	9912718.133	9884227.169	6689680.712	6756379.48	8440312.645	7752814.47	8090922.285	6530351.661	6881672.532	6871995.589	5078354.409	5021019.41	8134639.814	8322625.551	8704473.44	8700155.187	7732664.689	7622220.526	6204814.751	6473248.041
SM d32:1	467946.6982	451969.401	328834.9493	316389.8943	34963.34014	15064.37958	931993.3211	808799.0165	372739.2654	351376.664	397337.3579	421016.0281	150614.6333	148726.3573	549450.1123	510576.5816	370367.2007	407531.361	377606.1932	416709.9314	281977.7256	280106.6768	761515.2	768896.7111	466698.822	440565.5756	335893.9674	367831.1892	480756.1034	493276.2194	697926.4454	659757.6776
SM d34:1	872977.477	637588.8257	664068.5542	653516.5382	311005.9108	304936.1979	1504870.602	1363612.894	856174.997	786707.2865	654666.6992	766816.0687	510622.2407	508840.2549	966642.3858	951395.0671	757552.744	1013034.043	1193605.825	1073902.549	666679.6155	649179.8308	1193187.695	1191190.697	927092.3105	724066.4736	742931.2626	817207.505	981655.11	940693.667	1261945.113	1244017.558
SM d34:2	539604.5035	565275.4985	469542.2432	543311.4604	84760.70699	85323.36245	1216061	1038188.225	405421.8385	375741.1045	567279.3866	651428.4553	326789.9903	330515.3412	763178.2618	729030.6219	359845.7049	447454.3729	489824.2797	503799.0081	309024.0164	313803.815	845590.3507	846732.4524	599852.5211	529904.2285	597953.6695	564563.477	596647.1256	623693.491	800025.6013	775616.8859
SM d36:1	1810003.942	1716545.676	1242084.397	1135193.232	1542626.528	1552248.114	599334.2	716950.9108	1332958.645	1180061.445	1107600.058	1389740.427	1769602.433	1745525.604	1588189.891	1561697.497	1507424.658	1530373.822	1656368.404	1149070.363	1218112.718	1206554.875	1174056.151	1137541.009	1391662.593	1205641.661	1498208.889	1592903.027	1304004.186	1281210.549	1270599.001	1321108.094
SM d36:2	236213.3485	232606.3696	213954.3868	209446.8292	7541.117543	15734.60621	42978.40892	39807.93317	240361.658	261835.1376	192623.2543	207943.8131	223904.8311	218990.5981	475630.0267	426390.6811	227698.51	224479.244	230255.7171	218027.1691	189269.1765	186247.2146	435359.4583	404580.5104	199188.9002	186796.0518	236091.6223	264932.7878	204746.5915	182189.3672	383532.5366	379125.1426
SM d42:2	1052140.153	1038251.056	1208191.81	1261083.981	1432193.366	1442418.505	910005.8168	988347.3111	859654.8591	849678.8414	1043702.613	1063301.321	1448997.635	1451913.963	953103.6627	963056.1048	1212860.64	1297682.62	1770318.141	1324906.45	1071399.152	1067717.537	878074.6511	892731.8084	851382.6987	850310.0514	1633006.704	1708245.359	1158972.76	1154569.96	953373.5575	981636.9094
TG 16:0_16:0_16:0	425976.6156	439818.8805	324710.022	274850.2036	1343829.834	1321759.765	557049.2535	770634.4262	1118584.305	1121079.094	94424.08827	85320.67058	1241408.378	1326370.072	955851.6493	929996.7426	652040.2773	572727.3291	2673935.725	2530376.157	1033180.162	1065080.578	798957.9582	692608.8133	1569741.727	1570685.536	2362312.953	2417935.192	1144252.854	1067567.286	989516.2437	922441.2079
TG 16:0_16:0_18:0	207851.2815	674009.76	523081.4643	555859.9674	1187525.657	1092228.814	521476.8641	539537.1921	1066544.476	1039014.274	41570.2563	41570.2563	1088606.988	1133818.125	657108.521	727993.4348	912074.2232	221814.0997	3070862.307	2522338.771	908847.0887	850221.0014	521147.1918	613152.3166	1565409.018	871123.4851	1181526.254	1267543.216	952471.2267	919009.9144	743105.504	774202.3819
TG 16:0_18:1_18:1	916238.7101	965806.3022	339063.5121	321240.1613	3283666.888	3296028.173	1345247.251	1547654.002	2519376.423	2657625.242	64248.03226	64248.03226	3319179.189	3301415.178	2120314.051	2150712.194	1409610.149	1299370.1	8197273.617	7816849.899	2414924.53	2387434.846	1678611.691	1686329.168	4093720.284	4127540.763	6225907.289	6436878.383	2648431.579	2580054.462	2028781.988	2110273.252
TG 18:1_18:1_21:1	548897.0504	546859.7598	373113.1616	350109.2246	1009239.247	967746.9484	784271.042	588594.5657	720905.128	723420.2459	91376.7211	102766.2669	955335.194	993121.058	776465.1596	808497.2265	667534.5298	657621.4997	2364891.919	2209356.54	821362.7064	863718.0355	765486.3879	794008.382	1107436.944	1132616.214	1617808.573	1649704.288	929115.0259	865625.8361	800926.6113	767246.5071
TG 16:0_18:1_18:2	1094473.007	1338682.193	476069.929	642560.4529	3525098.652	3528184.282	1347196.838	1673076.646	2443961.101	2636970.353	95213.9858	95213.9858	3552554.546	3571232.351	2287210.564	2271200.468	1947691.512	1824866.388	8516036.613	7893196.711	2553420.424	2518340.073	1790919.607	1755581.672	4433510.815	4619206.035	6076524.347	6455808.497	2870952.848	2757529.574	2182635.331	2306546.554
