# Supplementary material for: Unraveling autophagic imbalances and therapeutic insights in Mecp2-deficient models
Source: EMBO Mol Med. 2024 Oct 14;16(11):2795–826. doi: 10.1038/s44321-024-00151-w (PMC11555085; doi:10.1038/s44321-024-00151-w)
Supplement: Supplementary file 5 — Source data Fig. 3 [file 44321_2024_151_MOESM5_ESM.zip › EMM-2023-19183_SourceDataForFigure 3/3A/FIGURE 3A.xlsx]

## Sheet: Foglio1
ATG3/GAPDH			ATG5/GAPDH				ATG16L1β/GAPDH				ATG16L1ⲁ/GAPDH
WT	KO			WT	KO			WT	KO			WT	KO
0.857897	1.2013			1.04472	1.06658			0.937988	1.1128			1	0.821783
1.0636	1.00284			1.03697	1.1377			1.07171	1.12114			0.975649	0.851294
1.07851	0.971841			0.91831	1.06941			0.990304	0.997207			1.04394	0.42586
0.79585	1.30383			0.966011	1.12342			1	0.966638			0.980413	0.385715
1.19025	0.885195			1.05348	0.851239
0.710068	0.771266			0.98051	0.856794
