# Supplementary material for: Unraveling autophagic imbalances and therapeutic insights in Mecp2-deficient models
Source: EMBO Mol Med. 2024 Oct 14;16(11):2795–826. doi: 10.1038/s44321-024-00151-w (PMC11555085; doi:10.1038/s44321-024-00151-w)
Supplement: Supplementary file 6 — Source data Fig. 4 [file 44321_2024_151_MOESM6_ESM.zip]

Archive with 31 entries (26 files):
- EMM-2023-19183_SourceDataForFigure 4/
- __MACOSX/._EMM-2023-19183_SourceDataForFigure 4
- EMM-2023-19183_SourceDataForFigure 4/.DS_Store
- __MACOSX/EMM-2023-19183_SourceDataForFigure 4/._.DS_Store
- EMM-2023-19183_SourceDataForFigure 4/4B/
- __MACOSX/EMM-2023-19183_SourceDataForFigure 4/._4B
- EMM-2023-19183_SourceDataForFigure 4/4C/
- EMM-2023-19183_SourceDataForFigure 4/4D/
- __MACOSX/EMM-2023-19183_SourceDataForFigure 4/._4D
- EMM-2023-19183_SourceDataForFigure 4/4A/
- __MACOSX/EMM-2023-19183_SourceDataForFigure 4/._4A
- EMM-2023-19183_SourceDataForFigure 4/4B/N-KO-treh 0014.tif
- __MACOSX/EMM-2023-19183_SourceDataForFigure 4/4B/._N-KO-treh 0014.tif
- EMM-2023-19183_SourceDataForFigure 4/4B/FIGURE 4B.xlsx
- __MACOSX/EMM-2023-19183_SourceDataForFigure 4/4B/._FIGURE 4B.xlsx
- EMM-2023-19183_SourceDataForFigure 4/4B/N-WT-treh 0015.tif
- __MACOSX/EMM-2023-19183_SourceDataForFigure 4/4B/._N-WT-treh 0015.tif
- EMM-2023-19183_SourceDataForFigure 4/4C/data_TREH.csv
- __MACOSX/EMM-2023-19183_SourceDataForFigure 4/4C/._data_TREH.csv
- EMM-2023-19183_SourceDataForFigure 4/4C/README.rtf
- __MACOSX/EMM-2023-19183_SourceDataForFigure 4/4C/._README.rtf
- EMM-2023-19183_SourceDataForFigure 4/4D/Figure 4D_data_normalized.xls
- __MACOSX/EMM-2023-19183_SourceDataForFigure 4/4D/._Figure 4D_data_normalized.xls
- EMM-2023-19183_SourceDataForFigure 4/4A/FIGURE 4A.xlsx
- __MACOSX/EMM-2023-19183_SourceDataForFigure 4/4A/._FIGURE 4A.xlsx
- EMM-2023-19183_SourceDataForFigure 4/4A/LC3.tif
- __MACOSX/EMM-2023-19183_SourceDataForFigure 4/4A/._LC3.tif
- EMM-2023-19183_SourceDataForFigure 4/4A/GAPDH.tif
- __MACOSX/EMM-2023-19183_SourceDataForFigure 4/4A/._GAPDH.tif
- EMM-2023-19183_SourceDataForFigure 4/4A/MeCP2.tif
- __MACOSX/EMM-2023-19183_SourceDataForFigure 4/4A/._MeCP2.tif
