# Supplementary material for: Unraveling autophagic imbalances and therapeutic insights in Mecp2-deficient models
Source: EMBO Mol Med. 2024 Oct 14;16(11):2795–826. doi: 10.1038/s44321-024-00151-w (PMC11555085; doi:10.1038/s44321-024-00151-w)
Supplement: Supplementary file 6 — Source data Fig. 4 [file 44321_2024_151_MOESM6_ESM.zip › EMM-2023-19183_SourceDataForFigure 4/4B/FIGURE 4B.xlsx]

## Sheet: Foglio1
	AVs surface fraction				Lysosome/LE surface fraction
	WT treh	KO treh			WT treh	KO treh
	1.338	0.6154			6.344	4.604
	1.179	1.798			3.317	4.042
	1.558	2.846			8.302	7.533
