# Supplementary material for: Unraveling autophagic imbalances and therapeutic insights in Mecp2-deficient models
Source: EMBO Mol Med. 2024 Oct 14;16(11):2795–826. doi: 10.1038/s44321-024-00151-w (PMC11555085; doi:10.1038/s44321-024-00151-w)
Supplement: Supplementary file 6 — Source data Fig. 4 [file 44321_2024_151_MOESM6_ESM.zip › EMM-2023-19183_SourceDataForFigure 4/4D/Figure 4D_data_normalized.xls]

## Sheet: data_normalized
Label	KO_1_2_Ctrls_1	KO_1_2_Ctrls_2	KO_2_2_Ctrls_1	KO_2_2_Ctrls_2	KO_1_1_Ctrls_1	KO_1_1_Ctrls_2	KO_2_1_Ctrls_1	KO_2_1_Ctrls_2	KO_1_2_Treh_1	KO_1_2_Treh_2	KO_2_2_Treh_1	KO_2_2_Treh_2	KO_1_1_Treh_1	KO_1_1_Treh_2	KO_2_1_Treh_1	KO_2_1_Treh_2	WT_1_2_Ctrl_1	WT_1_2_Ctrl_2	WT_2_2_Ctrl_1	WT_2_2_Ctrl_2	WT_1_1_Ctrl_1	WT_1_1_Ctrl_2	WT_2_1_Ctrl_1	WT_2_1_Ctrl_2
ACar 14:0	0.136694	0.273872	0.0360917	0.085181	-2.86469	-2.82514	0.737895	0.560459	0.361949	0.31997	0.297947	0.335809	0.557137	0.895374	0.0478538	0.0317021	0.189639	0.132204	-0.196133	0.229703	-0.792192	-0.888694	1.22885	1.10853
ACar 14:1	0.146177	0.204417	0.17665	0.088408	-2.32835	-2.27063	0.925865	0.862081	0.411743	0.462664	-0.0115236	-0.13154	1.42183	1.66609	-0.0931841	-0.0872181	0.234924	0.265046	0.0977513	0.326277	-1.55111	-1.59757	0.412325	0.368862
ACar 16:0	-2.31425	0.679855	0.551348	0.474651	-1.19867	-1.28714	-0.255207	-0.229291	0.532759	0.57156	0.109917	0.15913	1.30599	1.39972	0.0289778	-0.134744	0.938415	0.931661	-2.3513	0.670666	-0.665246	-0.763647	0.413195	0.431657
ACar 18:0	0.621194	0.7117	0.635404	0.607772	-2.09162	-2.0916	1.28893	1.15581	-0.916589	-0.16987	-0.232332	-0.0978044	0.985761	1.0302	0.416371	0.37964	-0.00547467	0.165858	-0.504239	-0.0195411	-1.54839	-1.65402	0.646467	0.686379
ACar 18:1	0.211111	0.198971	0.619303	0.539571	-2.2633	-2.23428	-0.31796	-0.377822	0.152826	0.125903	0.095168	0.140139	1.59817	1.71514	-0.217272	-0.333735	0.508646	0.520811	0.267079	0.450559	-1.4076	-1.49695	0.769936	0.735586
Cer_NS d18:1_18:0	0.582091	0.50787	0.117366	-2.27751	1.22725	1.32231	0.333624	0.721603	-0.714578	-0.345462	0.437357	0.478365	1.26884	1.48704	-1.07902	-1.02673	0.583419	0.479594	0.587337	-0.17829	-0.909141	-0.915953	-1.31004	-1.37734
Cholesterol	-0.0963144	0.00172862	-0.0618099	-0.201672	-2.43443	-1.50312	1.0124	1.54605	0.568574	0.365249	0.241336	0.447555	-2.59601	0.224759	0.177928	0.470364	-0.0158057	-0.0994321	-0.937276	-0.105404	0.963427	1.16949	0.331856	0.530567
LPC 14:0	-0.383928	-0.331884	0.00346078	0.0733413	-1.35576	-1.37412	2.3942	2.23252	-0.226665	-0.242838	0.73562	0.666891	-1.63726	-1.53846	0.543148	0.567279	-0.244995	-0.267339	-0.673539	-0.547736	0.438633	0.39119	0.405185	0.373065
LPC 15:0	-0.60864	-0.497021	0.0522394	-0.0666734	-1.09383	-1.09839	2.76054	2.55272	-0.532798	-0.463413	1.13144	0.965532	-1.02643	-0.94783	0.167208	0.0589259	-0.130462	-0.405544	-0.717988	-0.60199	0.201959	0.132189	0.152148	0.0161156
LPC 16:0	-0.513332	-0.244157	0.0565355	-0.327103	-1.2857	-1.29772	2.73414	2.5165	-0.162508	-0.231565	0.840413	0.957187	-0.944124	-0.745236	0.254553	-0.114458	0.0682216	-0.241175	-1.05707	-0.772393	-0.0479562	-0.267408	0.455272	0.369084
LPC 16:1	-0.385609	-0.341291	0.115552	0.0934289	-1.24775	-1.23574	2.52487	2.47284	-0.252107	-0.251387	0.813527	0.734949	-1.34114	-1.2796	0.734343	0.71467	-0.347574	-0.388392	-0.647965	-0.548521	0.354113	0.245203	-0.234198	-0.302222
LPC 16:2	-0.356528	-0.31182	-0.127567	-0.0862538	-1.1377	-1.20648	2.7658	2.53109	-0.147882	-0.093689	0.67539	0.596265	-1.36093	-1.20826	0.454815	0.603045	0.142419	0.0843801	-0.474974	-0.39573	0.128742	0.164586	-0.636829	-0.601878
LPC 16:3	-0.280879	-0.260853	-0.0941614	-0.113396	-1.34356	-1.40119	2.22281	2.19575	0.0785191	0.0766435	0.456136	0.45299	-1.87239	-1.87273	0.90779	0.919369	-0.0325638	-0.0569868	-0.317009	-0.159351	0.153063	0.127833	0.0979916	0.116168
LPC 17:0	-1.03922	-0.373228	1.12992	0.455253	0.380431	0.427337	1.38787	0.915424	-0.575523	-0.377793	0.986269	0.923355	1.40885	1.52105	-0.581447	-0.942267	0.582652	0.0955473	-0.00172625	-0.557466	-1.73356	-1.77609	-1.22388	-1.03177
LPC 17:1	-0.432259	-0.381094	0.111564	0.0230598	-1.00922	-1.0018	2.87871	2.70586	-0.203842	-0.203222	0.588499	0.596981	-1.0456	-1.0359	0.686505	0.587581	-0.141117	-0.291368	-0.646772	-0.628324	-0.28099	-0.330223	-0.265621	-0.281399
LPC 18:0	0.416087	0.712418	-0.63817	-0.714193	-1.45147	-1.42452	1.64168	1.12156	0.403751	0.407339	0.0136189	0.110122	0.770426	0.828844	0.443334	0.0481457	0.143541	0.00262052	-0.218951	-0.415921	-2.07842	-2.18919	1.00664	1.06072
LPC 18:1	-0.522377	-0.434942	0.1695	-0.0649505	-0.958789	-0.977587	2.76659	2.63567	-0.173586	-0.181938	0.764724	0.827462	-1.08496	-1.07306	0.664375	0.450655	-0.295174	-0.452673	-0.687969	-0.752615	-0.366601	-0.480672	0.11942	0.109497
LPC 18:2	-0.400257	-0.342145	0.119078	0.0458806	-1.01754	-1.01217	2.80535	2.66555	-0.218468	-0.190474	0.765087	0.736389	-0.913675	-0.895072	0.737255	0.72405	-0.409934	-0.53792	-0.645607	-0.590769	-0.389933	-0.47079	-0.274913	-0.288975
LPC 20:0	-0.550965	-0.437152	0.368582	0.27828	1.06478	0.805027	1.00007	0.549761	0.274611	0.149071	1.52949	1.66601	-1.55148	-1.53471	-0.692321	-0.78747	-1.00145	-1.0225	-1.44934	-1.32808	1.02841	0.938412	0.218558	0.484392
LPC 20:1	-0.714996	-0.563598	0.575275	0.215541	0.567833	0.700821	0.306797	0.398366	0.365607	0.539259	1.97794	1.94859	-0.560617	-0.526445	-0.644578	-0.655509	-1.35382	-1.54003	-1.38615	-1.80288	0.94721	0.899951	0.0366451	0.268787
LPC 20:2	-0.652367	0.970895	-0.119949	0.822644	0.208674	0.277424	-1.5513	-1.26407	1.26091	-0.24421	1.2573	0.997524	0.696372	0.66439	0.818769	0.881383	-0.777955	-0.0883332	-0.798619	-2.9752	-0.0125304	0.0885804	-0.220585	-0.239744
LPC 20:3	0.153766	-0.175674	0.356725	0.0660692	-1.23974	-1.27376	2.72665	2.5756	-0.253923	0.15882	0.287597	0.23063	-1.29794	-1.16153	0.595489	0.576601	0.062755	-0.620905	-0.814732	-0.201483	-0.479049	-0.530525	0.156342	0.102219
LPC 20:4	-0.391326	-0.32659	-0.105803	-0.179324	-0.920236	-0.90988	3.05113	2.92974	-0.269062	-0.148532	0.409691	0.354178	-0.562601	-0.496417	0.185724	0.126437	0.366872	0.187278	-0.438364	-0.387376	-0.686765	-0.815388	-0.431897	-0.541498
LPC 20:5	-0.246761	-0.194143	-0.0364895	0.106496	-0.95274	-0.928988	2.70033	2.61736	-0.0566492	-0.012437	0.723118	0.60847	-0.572366	-0.625911	1.01836	0.932725	-0.352723	-0.434489	-0.63911	-0.694045	-0.804117	-0.902113	-0.588088	-0.66569
LPC 22:5	-0.0912156	-0.0458085	0.0787376	0.0759602	-1.43288	-1.49318	2.81239	2.68532	0.00136013	-0.433079	0.411891	0.210546	-0.654303	-0.555018	0.213592	0.175002	-0.388817	-0.36204	0.0880834	0.229539	-0.967663	-0.993359	0.216281	0.218652
LPC 26:0	-0.412116	-0.0704554	-0.205962	-0.192432	-1.51294	-1.70814	1.39594	0.628995	-0.117116	0.347248	1.13726	0.964776	-1.9862	-1.20454	-0.119704	-0.0877319	-0.668275	-0.222072	-0.0270673	-0.864123	1.01039	1.22144	1.21124	1.48158
LPE 16:0	-0.342178	-0.333112	0.341629	0.477881	-0.769044	-0.470498	-2.24816	-2.00596	0.237087	0.0810666	1.00979	1.01876	0.14715	0.205857	1.7904	1.88773	-0.480958	-0.710653	-0.902914	-0.84092	0.571711	0.962768	0.169008	0.203562
LPE 16:1	-0.279297	-0.220608	0.435117	0.452813	-0.936159	-0.893827	-1.9006	-1.82062	0.012323	-0.143711	0.671696	0.726631	0.21732	0.1853	2.43887	2.4926	-0.331347	-0.341719	-0.39881	-0.3229	0.190691	0.16249	-0.236207	-0.160043
LPE 18:0	-0.377536	-0.271915	0.541317	0.545966	-1.22052	-0.899146	-2.36776	-2.06	0.235421	0.224313	0.528887	0.722246	1.0664	1.08942	1.69914	1.59387	-0.529692	-0.470092	-0.488114	-0.354468	-0.174583	-0.0149496	0.552697	0.429106
LPE 18:1	-0.48533	-0.506938	0.35776	0.408739	-0.701549	-0.514031	-2.20455	-1.96991	0.0935099	-0.002005	0.895846	0.951214	0.436043	0.509976	2.16949	2.16083	-0.326372	-0.523022	-0.532097	-0.625372	0.103653	0.328125	-0.000541557	-0.0234787
LPE 20:3	-0.560377	-0.664712	-0.0163512	0.320937	0.251287	0.320518	-2.45946	-2.09199	0.348206	0.280478	-0.245683	0.0916517	0.472196	0.456809	2.22526	2.26807	0.244726	-0.19675	0.396131	-0.0712233	-0.347718	-0.215672	-0.415843	-0.390485
LPG 18:1	-0.172625	-0.0708368	0.250804	0.379216	-1.27317	-0.892659	-2.23538	-2.07445	0.129525	0.033976	0.858693	0.88299	0.667997	0.81983	1.23756	1.52707	-0.778201	-0.727933	-0.950102	-0.493458	0.761814	0.999419	0.426606	0.693337
LPI 16:0	0.563989	0.622703	0.11254	0.124101	0.774133	0.904103	-1.82686	-1.58905	0.55435	0.477222	1.16745	1.33015	1.07853	1.13679	-0.596453	-0.532403	-0.811037	-1.1762	-1.32656	-1.85155	0.627512	0.698031	-0.294583	-0.16691
LPI 18:1	-0.117402	-0.0933466	0.36305	0.305927	-0.105396	0.163636	-2.19585	-2.09431	0.292411	0.225694	1.30095	1.37556	0.940435	1.08937	-0.762102	-0.66498	-0.751858	-0.750183	-1.05364	-0.947331	1.15778	1.2871	0.409456	0.625028
LPS 18:0	-0.780942	-0.340945	0.817123	1.11005	-0.302017	-0.207315	-1.32	-1.04322	0.0405095	0.0620323	0.776239	1.00277	0.109595	0.0492303	2.38754	2.38453	-0.32782	-0.414764	-0.984288	-1.13547	-0.148633	0.163992	-0.891778	-1.00642
LPS 18:1	-0.212466	-0.199543	0.487439	0.271406	-1.13061	-0.934264	-0.980331	-0.798078	0.0620736	-0.0400344	0.69238	0.64743	-0.883877	-0.74199	2.72256	2.9101	-0.321874	-0.165227	-0.445911	-0.590387	-0.165943	-0.0211105	-0.177165	0.0154245
O-PC 16:1e_18:1	0.876972	0.849857	0.114479	0.124003	1.4871	1.51585	-2.18038	-1.64102	-0.126661	-0.330593	-0.263673	0.086945	1.38838	1.37684	-0.596366	-0.491257	-0.633499	0.732176	0.691544	-0.179475	-0.0963437	-0.0830872	-1.32338	-1.2984
O-PE 16:1e_20:4	-1.75453	-1.74438	-0.850815	-1.44216	0.897276	0.914006	-1.5701	-1.20858	0.976413	1.13913	0.0965523	0.395069	0.917423	0.904396	0.104908	0.184441	0.892373	1.15276	0.626436	0.920246	-0.0692914	-0.0572208	-0.731335	-0.693011
O-PE 16:1e_20:5	-0.804369	-0.863957	-0.856555	-1.00364	0.309033	0.3217	-1.9695	-1.63766	1.84837	1.64577	0.432768	0.678492	1.35031	1.32088	0.81547	0.709858	-0.18775	-0.172056	0.307442	0.0490488	-0.41069	-0.393299	-0.717995	-0.771678
O-PE 16:1e_22:5	-0.442511	-0.336014	-0.694861	-0.459816	-1.04586	-1.02684	-1.57941	-1.47999	0.330345	0.313678	-0.0538483	-0.00375012	-0.026507	-0.0405059	2.64001	2.40676	0.0135033	-0.0471897	0.629466	0.598233	-0.523182	-0.510351	0.703046	0.635597
O-PE 18:2e_16:1	0.899825	0.0128625	0.725849	0.77097	0.73184	0.748399	-1.69505	-1.32819	1.09771	0.00944557	-1.49098	1.03493	0.841623	0.818993	0.228664	0.233276	-1.84971	0.124898	1.43949	-1.66488	-0.1216	-0.12675	-0.715899	-0.725712
O-PE 18:2e_18:1	-0.617968	-0.425445	-0.626731	-0.880209	0.765833	0.791173	-2.11632	-1.69287	1.4232	1.33366	0.561264	0.567902	1.63953	1.6349	-0.0406558	-0.00649834	0.56684	0.441153	-0.456021	-0.299376	-0.313452	-0.296038	-0.97778	-0.976081
O-PE 18:2e_18:2	1.33969	1.35964	-0.334648	-0.694052	0.930215	0.948947	-1.18087	-0.868419	-0.655546	1.18575	0.439742	0.748627	0.908279	0.898901	-0.120977	-0.0869781	-2.06816	-2.31289	0.251724	0.411302	0.0452771	0.0690256	-0.611319	-0.603265
O-PE 18:2e_20:5	-0.0738896	-0.150095	0.0279088	0.0525843	-1.54027	-1.51104	-1.41372	-1.39976	0.705663	0.682466	0.443052	0.53118	-0.00462608	-0.0441416	2.51747	2.31401	-0.388978	-0.296894	-0.163449	-0.0238097	-0.58696	-0.506539	0.47088	0.358957
PC 14:0_14:0	-0.0594184	-0.000809464	0.0194702	-0.00329548	-1.75791	-1.75785	1.41019	1.02528	0.0258384	-0.0490724	0.291295	0.329313	-1.77959	-1.7806	0.241058	0.16374	-0.275301	-0.205106	-0.52564	-0.213365	0.79974	0.808414	1.6323	1.66132
PC 14:0_15:0	-0.0465572	0.0208453	0.155314	0.163922	-1.47108	-1.53943	1.27446	0.936373	0.0133607	-0.00398023	0.349212	0.319892	-2.12962	-2.12472	-0.0228211	-0.0429827	-0.0949446	-0.0541242	-0.35609	-0.177743	0.808304	0.81315	1.59079	1.61846
PC 14:0_16:0	0.84107	0.78554	0.557564	0.474928	-0.642323	-0.637844	0.728902	0.460924	0.462354	-1.13068	-1.41023	-2.83099	-1.05434	-1.0425	-0.668211	-0.582287	0.959873	1.30091	0.602357	0.170336	0.421403	0.350053	1.03522	0.847976
PC 14:0_16:1	0.057203	0.110453	0.174396	0.140129	-0.688093	-0.850514	1.06336	0.499647	-0.275889	-0.115362	0.534185	0.683733	-2.39913	-2.40106	-0.0163041	-0.0487298	-0.0495219	-0.22862	-0.760814	-0.672443	1.20402	1.24388	1.37095	1.42453
PC 15:0_16:0	-0.0176212	0.35172	-0.0345644	-0.263834	1.24358	1.32367	-1.36374	-1.01144	-0.153605	0.155613	-1.48895	-1.31697	1.03006	1.05088	-1.35433	-1.12629	1.72877	1.45531	1.16271	0.166124	-0.120988	-0.120109	-0.676427	-0.619559
PC 15:0_16:1	0.265148	0.363287	0.472118	0.428777	-0.724088	-0.842842	0.897775	0.55282	0.0969475	0.110587	0.557536	0.385205	-1.70957	-1.74565	-0.244162	-0.270107	0.142911	-2.27591	-0.243781	-1.30177	1.17577	1.16114	1.39697	1.3509
PC 15:0_18:1	0.496424	0.562722	0.749641	0.61914	-0.817555	-0.813325	1.34505	1.11207	0.281593	0.475747	-0.555902	-0.141812	-1.20897	-1.16705	-0.264658	-0.171559	-2.46138	0.731915	-1.94152	0.164602	0.265734	0.287853	1.15662	1.29462
PC 16:0_16:0	0.0376144	0.289081	-0.336382	-0.586014	0.840446	0.916902	-0.614451	-0.301678	-0.496492	-0.315122	-1.96555	-1.5112	0.863414	0.966925	-0.825492	-0.651989	2.2623	1.95051	1.11485	0.24449	-0.584732	-0.560064	-0.440678	-0.296678
PC 16:0_16:1	0.403273	0.663436	0.135703	0.045914	-0.684917	-0.876417	0.828224	0.343017	-0.0132846	0.14725	-0.449619	-0.735327	-2.24361	-2.20582	-0.689103	-0.356962	0.697833	0.78729	-0.389573	-0.671682	1.54989	1.71523	0.907411	1.09184
PC 16:0_18:1	0.355295	0.569197	-0.0747036	-0.201805	-1.05049	-1.04717	2.52061	2.38414	0.369616	0.641991	-1.02559	-0.62718	-1.16048	-1.14834	-0.514731	-0.333481	0.0614562	-0.251926	-0.494887	-0.198711	-0.503821	-0.453387	0.962968	1.22143
PC 16:0_20:4	0.958927	0.948805	0.600865	0.631843	0.363252	0.415506	-1.91026	-1.6066	0.621208	0.702555	0.18216	0.226892	1.03579	1.03787	0.552722	0.542754	-1.0438	-0.435609	-0.586503	-2.91116	-0.184489	-0.167967	0.0840179	-0.0587854
PC 16:0_20:5	0.843388	0.816639	0.831372	-0.495858	0.505556	0.54162	-1.19117	-0.927321	-2.87701	0.0483099	0.611013	0.198077	0.851223	0.843889	0.326674	0.317036	-0.0471848	-2.55186	0.711514	0.697616	-0.0586538	-0.0551885	0.0825103	-0.0221899
PC 16:1_16:1	0.256787	0.373244	0.522794	0.368107	-0.639886	-0.909015	1.21126	0.541323	-0.0572944	-0.0852538	-0.0139693	-0.234216	-2.54471	-2.54236	-0.312431	-0.342034	-0.0288078	-0.0459339	-0.201727	-0.240671	1.25248	1.28219	1.19354	1.19659
PC 16:1_17:1	-0.406053	-0.275284	-1.00372	-0.0161283	-0.642878	-0.765745	1.38139	0.572664	0.456574	0.517916	1.1975	0.99323	-1.85624	-1.79334	0.213501	0.228637	-0.531057	-0.671376	-1.03396	-1.14161	0.823778	0.74711	1.53286	1.47222
PC 16:1_18:1	0.102474	0.204099	-0.0781496	-0.0698569	-1.40592	-1.5278	1.66554	1.25269	-0.0241678	-0.363912	0.127593	0.279411	-2.12262	-2.10681	0.476536	0.505858	-0.179045	-0.00758067	-0.320161	-0.0764637	0.385848	0.388211	1.44446	1.44976
PC 16:2_18:2	0.53363	0.735674	0.254715	0.0470767	1.95903	1.88247	-1.83562	-1.57451	-0.37303	-0.180233	-0.0606159	-0.410917	1.36949	0.73965	-0.907605	-0.80676	0.936248	0.755311	0.452857	-0.35256	-0.496277	-0.491105	-1.12074	-1.05619
PC 17:0_18:1	0.034538	0.0666307	0.239859	0.20935	-0.460124	-0.450925	3.11158	2.71229	-0.183297	0.0224511	-0.398331	-0.219299	-0.543982	-0.517003	-0.635713	-0.55615	-0.072138	-0.231275	-0.43056	-1.11321	-0.90675	-0.901995	0.448025	0.776029
PC 17:1_22:5	0.470211	0.622952	-0.369333	-0.871495	0.824235	0.83591	-0.976032	-0.958046	0.27783	0.64974	-0.852219	-1.38822	1.29627	1.20456	-1.50876	-1.33455	1.48175	1.03301	1.00658	-0.182955	-1.18821	-1.23044	0.571172	0.586034
PC 18:0_18:1	-0.98361	-0.884989	-0.863765	-0.856388	-0.438375	-0.416053	-1.16151	-1.01694	0.272187	0.237479	-0.11628	-0.0920905	0.181231	0.0971994	2.13711	2.21025	0.646659	0.622607	0.399574	0.388767	-1.34137	-1.33443	1.1958	1.11694
PC 18:1_18:2	1.78396	2.25573	0.829229	0.232465	0.675673	0.519297	-0.46474	-0.099567	-0.382488	0.0174583	-0.148426	0.898201	-0.635312	-0.543457	-0.711484	-0.589405	0.0718022	-0.590381	-0.891137	-2.93009	-0.0921823	-0.221017	0.191057	0.82481
PC 18:1_20:3	0.318086	0.62521	1.03867	0.691061	0.391921	0.435787	-2.66544	-2.21841	0.829911	0.875008	-0.305566	-0.636917	0.819719	0.797167	0.145473	0.168818	-0.988422	1.0699	1.23007	-0.0811192	-0.594398	-0.579894	-0.624841	-0.741781
PC 18:1_20:4	0.60615	0.746391	-0.335305	-0.41205	0.493295	0.548072	-2.56007	-2.10534	0.316894	0.544096	-1.1706	-1.30374	1.0911	1.04587	0.467554	0.437181	1.06728	0.991214	0.925492	0.46569	-0.576241	-0.543058	-0.311147	-0.428741
PC 18:1_20:5	0.47216	0.843296	0.473386	0.149316	0.223099	0.211108	0.568756	0.287948	0.389473	0.556948	0.225513	-0.268047	0.147874	0.128035	-0.0613	-0.0432939	0.436053	-4.4073	0.442744	0.123936	-0.644738	-0.61845	0.1706	0.192884
PC 20:0_18:1	0.245602	0.267975	0.307892	0.278414	-1.31239	-1.31234	2.70543	2.391	-0.276684	-0.0439279	-0.167001	-0.289712	-1.32747	-1.32817	-0.201668	-0.253703	-0.242422	-0.179649	-0.0943385	-0.287288	-0.389566	-0.421899	0.880049	1.05187
PC 18:2_18:4	0.711092	1.48412	0.65577	-0.0205169	0.800048	0.743366	-0.000371767	-0.0668397	0.617709	0.800132	-0.784645	-2.21177	0.807244	0.601293	-0.905742	-0.700385	0.680582	0.812989	1.22795	-0.304343	-1.41759	-1.3527	-0.426807	-1.75058
PC 20:4_20:6	0.0429662	0.566321	0.208332	1.08737	1.36595	1.38661	-1.9165	-1.48096	0.332473	0.60924	-1.0841	-0.639373	1.26448	1.26365	-0.83072	-0.754877	0.117592	0.354935	1.35538	-0.015283	-0.409682	-0.383366	-1.27349	-1.16696
PE 14:0_16:1	0.686901	0.336016	0.137832	0.0234714	-0.866845	-0.798424	-2.42418	-2.12036	-0.358944	-1.14236	1.03935	1.21454	0.433746	0.321916	0.485422	0.285103	-0.503649	-0.492292	-0.76318	0.083138	1.03465	1.02588	1.3188	1.04347
PE 16:0_16:0	-0.0212974	-0.0698584	-0.0391844	-0.00639533	-1.94854	-1.94853	-1.72265	-1.96054	0.466103	0.504223	0.504583	0.583663	-0.0114007	-0.0915045	0.393137	0.27687	0.0797485	0.119989	-0.0945426	0.10544	0.636403	0.681304	1.89209	1.67088
PE 16:0_18:1	-1.32783	-0.807758	-1.19063	-1.09406	-0.00895729	0.00414332	-2.23455	-1.91437	0.672864	0.598062	0.04657	-0.0141918	0.704709	0.634375	1.51902	1.4545	0.892001	1.19097	0.690291	0.526344	-0.294553	-0.299787	0.143917	0.108919
PE 16:0_20:4	0.32342	0.494664	0.187249	-0.334391	1.08442	1.12289	-2.69631	-2.13245	0.856624	1.3102	-0.107026	0.413974	1.23802	1.2234	-0.0520635	-0.0832147	-0.23985	-0.380937	0.369238	-0.205222	-0.166948	-0.155076	-1.01946	-1.05116
PE 16:1_18:1	-1.31877	-0.988073	-1.32259	-1.59142	1.0496	1.07704	-1.89155	-1.46053	0.623442	0.67028	0.466536	0.713488	1.11768	1.10409	-0.0246803	0.0114599	0.55832	0.994081	0.977562	0.73731	0.011681	0.0316128	-0.768816	-0.777761
PE 17:0_20:4	0.405684	0.519259	0.860456	0.995037	1.38559	1.41515	-2.33466	-1.78259	-0.138455	-0.455007	-0.300237	-0.824901	1.33595	1.31663	-0.339622	-0.249899	0.0943781	0.50467	0.0804066	0.332328	-0.168397	-0.136143	-1.26477	-1.25086
PE 17:1_18:1	0.059996	-0.328779	0.244146	0.310801	1.35132	1.37858	-2.02097	-1.52719	-0.367802	-0.663985	-0.864201	-0.344204	1.25086	1.2419	-0.602938	-0.50678	1.05118	0.788198	1.3419	0.883844	-0.10037	-0.0881163	-1.26103	-1.22636
PE 18:0_20:4	0.401344	-1.95462	-0.516488	1.63535	0.470814	0.473715	-0.659763	-0.500299	-1.37857	-0.363631	-1.96551	-1.96058	0.671666	0.644439	0.876147	0.858989	1.15058	1.12199	0.307937	-0.0592594	0.134892	0.12109	0.245604	0.244166
PE 18:0_22:5	-1.2774	-0.22342	0.161691	0.971134	0.808785	0.819016	-1.00411	-0.749476	-0.37192	-0.443929	-1.53536	-2.42221	0.799212	0.800737	0.0621468	0.0470126	0.0743966	0.684909	2.199	1.3978	0.0130243	0.0181331	-0.412659	-0.416513
PE 18:1_22:6	0.190665	0.324556	0.680747	0.769941	1.10684	1.12716	-1.46952	-1.08816	0.634024	-2.47765	-0.722225	-0.664642	1.03158	1.0229	-0.329655	-0.295631	0.183745	-0.995041	1.6988	0.917191	0.00601019	0.021937	-0.848754	-0.824815
PE 18:1_20:5	0.237638	0.184709	0.858549	0.795233	0.90162	0.918909	-1.26294	-0.94555	-0.0361041	-0.0658359	0.30716	0.438301	0.878787	0.868482	-0.133856	-0.0958755	0.39586	0.490333	-3.7627	0.359356	-0.0147249	-0.00331478	-0.659265	-0.654768
PE 18:1_16:2	-0.3353	-2.94861	-0.35077	-0.442375	0.725871	0.746966	-1.44882	-1.12839	0.661384	0.772453	-0.310565	-0.181551	0.744068	0.736046	-0.220437	-0.204224	1.27233	1.07618	1.36611	1.14789	-0.10584	-0.0984839	-0.742964	-0.730961
PE 18:1_16:3	-0.937703	-0.451061	-0.0140678	0.317502	0.863242	0.885018	-1.596	-1.2373	-0.386499	-0.10271	-1.53999	-1.48312	0.909696	0.879011	-0.163879	-0.150128	0.922658	1.01242	1.90418	1.83248	-0.0385504	-0.0352048	-0.693839	-0.696154
PE 18:1_18:1	-1.55105	-1.47276	-0.911812	-0.524818	1.1054	1.12673	-1.6308	-1.22655	0.634946	1.06247	0.43191	0.325389	1.07644	1.06473	-0.241877	-0.196951	-0.238247	1.36549	-0.326338	1.75998	-0.00866927	0.00330607	-0.817536	-0.809383
PE 18:1_20:4	-0.341728	-0.396277	-1.05272	-1.12517	0.953481	0.976052	-1.88872	-1.47254	1.94614	1.84979	0.831015	0.995978	0.943878	0.931516	-0.140072	-0.132353	-0.211896	-0.0357511	0.0295435	-0.366569	-0.200916	-0.19066	-0.950507	-0.951515
PG 14:0_16:1	0.285636	0.475645	0.926809	0.575666	0.155571	0.147928	-2.77689	-2.44177	-0.815772	-0.532726	0.743298	0.668355	0.810667	0.812053	-0.220152	-0.185884	-0.402008	-0.669623	-0.200263	-0.824848	0.889631	1.11106	0.75593	0.711684
PG 16:1_16:2	-0.265805	0.339047	1.34683	2.43305	0.776638	0.861944	-2.43109	-1.92397	-0.468712	-1.06417	0.169478	0.261253	0.9801	0.890087	-0.286885	-0.125328	0.000588421	-0.151439	-0.572258	-0.616599	0.0255982	0.158254	-0.238289	-0.0983128
PG 16:1_16:1	0.310644	0.479896	1.25909	1.29539	0.804612	0.87937	-2.05217	-1.66715	-0.56711	-1.94397	0.793184	1.42561	0.950875	0.968588	-0.196719	-0.185324	-0.441087	-0.528698	-0.419264	-0.943266	0.332589	0.430191	-0.50368	-0.481593
PG 16:1_18:1	0.95804	1.27409	0.617335	0.53129	1.02032	1.02755	-2.13468	-1.65691	-0.95688	-1.13597	0.686348	1.1658	1.12875	1.11381	-0.119792	-0.0768751	-0.513314	-1.30244	0.364719	-0.398243	0.0510453	0.119973	-0.903754	-0.860219
PG 16:1_18:2	0.971311	1.36063	0.945877	0.985468	0.950774	0.994593	-2.36205	-1.86743	-1.02381	-1.48569	0.0035187	0.09806	1.13335	1.10967	-0.134167	-0.07422	-0.425136	-0.249624	0.521084	-0.176978	0.0577101	0.0933771	-0.708417	-0.717894
PG 18:1_18:1	1.2791	1.27628	0.730806	0.716618	0.891186	0.909729	-1.39009	-1.04731	-1.03936	-2.06111	1.36567	0.21178	0.826604	0.86404	0.539892	0.492452	-0.927574	-1.24652	-1.19677	0.216024	-0.0540904	0.0122107	-0.692194	-0.677353
PG 18:1_18:2	1.4353	1.1539	1.04212	-0.0960052	0.70305	0.737288	-1.96517	-1.57003	-1.41685	-1.4969	0.721842	1.25346	0.890745	0.872836	0.575359	0.577527	-0.731319	-1.19262	-0.184602	-0.550278	-0.060064	0.058139	-0.385673	-0.372067
PG 18:1_20:3	1.81521	1.85845	-0.297849	-0.347937	0.564385	0.56857	-1.48122	-1.17007	-2.16741	-1.05036	0.929817	-0.49294	0.521007	0.56883	0.489048	0.465027	-0.654012	0.268218	1.4604	-1.0111	-0.101891	-0.0969247	-0.314545	-0.322693
PG 18:1_20:5	1.40636	1.52235	0.869526	1.09825	0.829592	0.873403	-2.0413	-1.59294	-1.46273	-1.68045	-0.819096	-0.213781	0.959764	0.937257	0.199997	0.240687	-0.0665606	-0.0064715	0.422185	0.201983	-0.286648	-0.266624	-0.557902	-0.566854
PG 18:2_20:5	1.4012	1.03385	-0.289209	-0.445999	-0.0796866	-0.0313812	-1.99156	-1.61029	-1.53636	-0.161176	-1.20045	-0.894403	0.354013	0.355831	1.01839	1.16815	0.081032	1.3707	0.885999	0.235805	-0.822162	-0.763713	0.903974	1.01743
PG 20:0_18:1	1.07907	0.901384	-0.522737	-0.421445	1.37679	1.40287	-1.98213	-1.48476	-1.22441	-1.3822	0.773074	0.954011	1.32911	1.31745	0.114957	0.0831674	-0.316812	-0.0647215	0.25604	-0.721206	0.0949478	0.122368	-0.811167	-0.873652
PG 20:4_20:5	1.17024	1.17507	-0.0460686	1.81319	0.418802	0.536814	-1.52079	-1.01427	-0.608655	-1.06339	-0.538967	1.14665	0.675612	0.657308	0.4209	0.680785	-1.49712	-1.45737	-0.485537	-1.0815	-0.644434	-0.663885	0.828168	1.09845
PI 16:0_20:4	0.733064	0.506614	-1.52346	-0.0358544	1.17163	1.24851	-2.32086	-1.81753	-1.09683	-0.671602	0.232726	-0.435094	1.23577	1.11869	0.300408	0.287542	0.581546	0.790361	1.04233	0.200447	-0.00646026	0.0809605	-0.798345	-0.824564
PI 16:0_20:5	0.407406	0.403089	-0.282205	-0.141343	-0.637336	-0.564714	-1.85101	-1.66995	-1.15708	-1.24411	0.568528	0.705827	0.255198	0.190582	2.27285	2.09935	-0.239512	1.22381	0.240245	-0.519443	-0.314566	-0.319443	0.308881	0.264939
PI 18:0_20:4	0.106384	0.164248	0.216023	0.189949	1.43978	1.46906	-2.1775	-1.6466	-0.657703	-0.808622	-0.423095	-0.258492	1.34147	1.33096	-0.333198	-0.281581	0.761168	0.290802	1.43827	0.515695	-0.104862	-0.0885733	-1.24494	-1.23865
PI 18:1_20:4	-0.188411	0.123495	0.209151	0.135502	-1.54474	-1.37922	-1.06789	-1.10521	-0.159083	0.534469	0.216051	0.303329	-0.543696	-0.539886	2.67577	2.49709	-0.379727	-0.235239	-0.221518	0.3613	-0.530372	-0.496028	0.728618	0.606248
PI 18:1_20:5	0.648842	-0.563371	0.104207	-0.0674683	-0.771762	-0.684229	-1.67279	-1.39372	-0.0339403	-0.783738	-0.514846	1.08983	0.153263	0.128937	2.61261	2.35636	0.650999	-0.398466	-0.693045	0.609492	-0.428143	-0.561285	0.10688	0.105375
PS 18:0_18:1	-0.0669461	-0.12539	0.429383	0.37912	-1.32542	-1.12977	-2.51107	-2.43199	0.0109672	-0.0379737	-0.165346	-0.0630337	0.566255	0.513108	-0.187987	-0.29414	0.153688	0.30422	0.607823	0.731389	0.925015	0.921744	1.50833	1.28802
PS 18:0_20:3	1.44783	-0.93406	-0.280143	1.91572	-0.572061	-0.52489	-1.04979	-0.980387	-0.896597	-1.14207	1.72243	-0.670183	0.342829	0.320144	0.361683	0.360423	-1.3689	1.34031	-0.849017	-1.15705	0.449348	0.448387	0.915963	0.800088
PS 18:0_20:4	1.13631	-0.658543	-1.22703	0.797483	0.957411	0.988217	-1.6154	-1.23728	1.56066	0.19455	0.159921	-2.16521	0.875406	0.865502	0.0619642	0.0835198	-0.0627457	1.54557	0.10691	-0.294378	-0.0716795	-0.0585458	-0.982245	-0.960371
PS 18:0_22:5	-1.21089	0.105333	0.753884	0.701936	1.20204	1.22752	-1.96724	-1.50724	-1.68828	-0.417353	-0.286793	-0.175051	1.09643	1.09255	0.10503	0.103345	0.726128	0.924386	1.02222	0.753845	-0.0998597	-0.0959878	-1.19177	-1.17419
PS 18:1_20:3	0.597204	1.09046	1.22323	0.742969	0.589411	0.591473	-0.991825	-0.798012	1.205	0.0449244	-0.0432945	0.560939	0.732695	0.685775	0.253149	0.218322	-1.4255	-2.66416	-0.484041	-2.18403	0.130668	0.138732	-0.0551973	-0.158896
PS 18:1_22:5	0.182036	0.26718	0.835696	1.39554	0.856643	0.876982	-1.76716	-1.38806	-1.62296	-1.86571	0.472749	1.29934	0.808749	0.776103	0.946372	0.891451	0.219492	-0.439134	-0.587915	-0.963789	0.143144	0.182632	-0.756656	-0.762729
PS 19:0_16:1	0.540294	-0.178301	0.447264	0.46524	-1.2416	-1.06379	-2.74109	-2.5773	-0.601922	-0.0559643	0.211432	0.185533	0.692804	0.611853	0.303232	0.13976	0.410193	-0.0545636	0.443415	0.507304	0.64984	0.678171	1.23716	0.991041
PS 20:2_20:4	-1.03224	0.287613	2.00556	0.604427	0.421812	0.424419	-0.905212	-0.69723	-0.354129	-0.828742	-1.42295	-1.32486	0.622755	0.565525	0.491387	0.433062	-2.24033	-0.179635	1.41712	1.73358	-0.0489578	0.035642	0.0346685	-0.0432822
PS 20:3_20:4	1.2056	1.14072	0.327556	-0.0451077	1.35332	1.37987	-2.23095	-1.70447	-0.566652	-0.0577421	0.490217	0.540088	1.29536	1.28846	-0.558112	-0.451252	0.121197	-0.143174	0.0763363	-0.576476	-0.156436	-0.12239	-1.31127	-1.29469
SM d18:1_16:0	0.650501	0.715393	0.0652493	-0.0692984	1.39716	1.42822	-2.29334	-1.74944	0.188152	0.387394	-0.78566	-0.612184	1.43219	1.41187	-0.473297	-0.398035	0.834991	0.493898	0.322107	-0.241531	-0.130774	-0.122259	-1.22725	-1.22405
SM d32:1	0.390875	0.348749	-0.196045	-0.276887	-2.15925	-2.50539	1.68271	1.39931	0.107375	0.0102842	0.0488217	0.180809	-1.11653	-1.13132	0.540147	0.429084	0.0746527	0.229164	-0.038961	0.214245	-0.41395	-0.41783	1.27531	1.32463
SM d34:1	0.241216	-0.572253	-0.517327	-0.598572	-1.96481	-1.99968	1.79144	1.51375	0.36378	0.11586	-0.629271	-0.164969	-1.04863	-1.06066	0.309714	0.299898	-0.0245647	0.830064	1.07613	0.917517	-0.504016	-0.561008	1.07535	1.11104
SM d34:2	0.181219	0.299233	-0.105783	0.145832	-2.20792	-2.20231	2.00532	1.61674	-0.249231	-0.386444	0.204414	0.545916	-0.668003	-0.652798	0.763175	0.686777	-0.482269	-0.0967371	-0.0924915	0.0721679	-0.81463	-0.785156	1.09431	1.12866
SM d36:1	1.22014	1.03844	-0.304926	-0.678504	0.840656	0.867085	-2.65479	-2.14344	0.216183	-0.244322	-0.809727	0.0795567	1.25855	1.19062	0.35419	0.337387	0.649778	0.70138	0.664097	-0.503456	-0.369843	-0.390135	-0.626678	-0.69224
SM d36:2	0.261772	0.254588	0.0945625	0.0373275	-2.35952	-2.09484	-1.62977	-1.6659	0.391051	0.535259	-0.105706	0.0390358	0.226335	0.188291	1.43426	1.22699	0.279474	0.252529	0.153347	0.157352	-0.0847938	-0.102334	1.31943	1.19126
SM d42:2	-0.328618	-0.338775	0.249256	0.370097	1.46075	1.49822	-1.20037	-0.789787	-0.910594	-0.961773	-0.526211	-0.352092	1.31744	1.31817	-1.05528	-0.964856	0.524669	0.836462	1.98118	0.786378	-0.278229	-0.27653	-1.23569	-1.12382
TG 16:0_16:0_16:0	-0.775472	-0.732996	-1.03078	-1.18001	0.870763	0.841225	-0.570674	-0.162078	0.539165	0.540875	-1.82992	-1.86488	0.662824	0.773885	0.0874088	0.0664878	-0.252217	-0.41099	2.06959	2.0743	0.306816	0.359344	-0.108441	-0.274221
TG 16:0_16:0_18:0	-1.15334	-0.110512	-0.406908	-0.361501	0.746113	0.615772	-0.471641	-0.416369	0.565168	0.524378	-1.87547	-1.86906	0.550843	0.609465	-0.240309	-0.110151	0.320077	-1.08045	2.39976	2.07342	0.241665	0.158718	-0.446	-0.263665
TG 16:0_18:1_18:1	-0.655536	-0.607713	-1.23871	-1.26982	0.767354	0.772968	-0.403403	-0.257723	0.395133	0.462103	-1.75112	-1.74676	0.725892	0.715561	0.0293832	0.0585609	-0.255516	-0.332774	2.19707	2.21797	0.259525	0.250427	-0.174822	-0.158063
TG 18:1_18:1_21:1	-0.43923	-0.429462	-0.923447	-1.01094	0.657711	0.57885	-0.0205434	-0.409622	0.0531571	0.0568398	-2.06416	-1.98553	0.482203	0.549851	-0.0500109	0.0331394	-0.0886697	-0.115253	2.35529	2.32542	0.155035	0.245643	-0.0169806	0.060716
TG 16:0_18:1_18:2	-0.65191	-0.464535	-1.22578	-1.05853	0.785821	0.787349	-0.532116	-0.305588	0.25298	0.351251	-1.84083	-1.83534	0.736799	0.741972	0.00063394	0.00705599	-0.0392947	-0.115286	2.24235	2.19961	0.22224	0.20954	-0.230273	-0.238106
