# Supplementary material for: Unraveling autophagic imbalances and therapeutic insights in Mecp2-deficient models
Source: EMBO Mol Med. 2024 Oct 14;16(11):2795–826. doi: 10.1038/s44321-024-00151-w (PMC11555085; doi:10.1038/s44321-024-00151-w)
Supplement: Supplementary file 6 — Source data Fig. 4 [file 44321_2024_151_MOESM6_ESM.zip › EMM-2023-19183_SourceDataForFigure 4/4A/FIGURE 4A.xlsx]

## Sheet: Foglio1
LC3II/LC3I
WT untreated	WT trehalose	KO untreated	KO trehalose
1.04564	1.32661	0.766935	1.29649
0.950268	1.10466	0.676589	0.884191
1.00409	1.05081	0.87494	1.21528
0.910153	1.55987	0.876976	1.38298
0.706443	1.14418	0.559231	1.14508
1.3834	1.24991	0.88035	0.945398
0.858762	1.16335	0.895729	1.18138
1.14124	1.12122	0.876377	1.10702
0.936583	1.25862	1.05105	1.53622
0.919216	1.39848	0.845993	1.49334
1.1442	1.44508	0.76258	1.39299
1	1.41992	0.894618	1.48866
		0.655837	1.2435
