# Supplementary material for: Unraveling autophagic imbalances and therapeutic insights in Mecp2-deficient models
Source: EMBO Mol Med. 2024 Oct 14;16(11):2795–826. doi: 10.1038/s44321-024-00151-w (PMC11555085; doi:10.1038/s44321-024-00151-w)
Supplement: Supplementary file 7 — Source data Fig. 5 [file 44321_2024_151_MOESM7_ESM.zip › EMM-2023-19183_SourceDataForFigure 5/EMM-2023-19183_SourceDataForFigure5A.xlsx]

## Sheet: Appendix Table S1
Appendix Table S1. Significantly enriched KEGG terms of up-regulated genes in WT neurons upon trehalose treatment
KEGG terms	P-adj	P-value	Genes
Steroid biosynthesis	4.17271e-09	2.04545e-11	SQLE,NSDHL,SC5D,MSMO1,DHCR7,HSD17B7,LSS,TM7SF2
Lysosome	0.00120969	1.18597e-05	ARSA,CD164,CD63,ASAH1,NPC2,LAMP2,CTSZ,CTNS,MAN2B1
Fatty acid biosynthesis	0.00257999	3.7941e-05	FASN,ACSL4,ACSL3,ACACA
Ferroptosis	0.00357547	8.17497e-05	TFRC,HMOX1,ACSL4,ACSL3,SAT1
Terpenoid backbone biosynthesis	0.00357547	8.76342e-05	IDI1,MVK,MVD,ACAT2
Fatty acid degradation	0.0377037	0.00123527	ACADL,ACSL4,ACSL3,ACAT2
PPAR signaling pathway	0.0377037	0.00131214	FADS2,ACADL,ACSL4,PLIN2,ACSL3
Gastric acid secretion	0.0377037	0.00147857	KCNJ10,KCNJ16,SLC4A2,EZR,GNAI2
Amino sugar and nucleotide sugar metabolism	0.0402766	0.00186642	GNPDA1,UAP1L1,HK2,GALK1
Sphingolipid signaling pathway	0.0402766	0.00200025	GNA13,SGPL1,ASAH1,S1PR1,TNFRSF1A,GNAI2
