# Supplementary material for: Unraveling autophagic imbalances and therapeutic insights in Mecp2-deficient models
Source: EMBO Mol Med. 2024 Oct 14;16(11):2795–826. doi: 10.1038/s44321-024-00151-w (PMC11555085; doi:10.1038/s44321-024-00151-w)
Supplement: Supplementary file 7 — Source data Fig. 5 [file 44321_2024_151_MOESM7_ESM.zip › EMM-2023-19183_SourceDataForFigure 5/EMM-2023-19183_SourceDataForFigure5E-F.xlsx]

## Sheet: Sheet 1
		Figure 5E	Figure 5F
Term	gene	l2fc_wt	l2fc_ko
autophagy+lysosomes	Arrdc3	-0.400671	-0.508057
autophagy+lysosomes	Atg10	-0.344808	-0.15647
autophagy+lysosomes	Akr1b3	-0.236919	-0.144273
autophagy+lysosomes	Bloc1s1	-0.233849	-0.163444
autophagy+lysosomes	Stxbp2	-0.230528	-0.0177195
autophagy+lysosomes	Sirt2	-0.225074	-0.13006
autophagy+lysosomes	Hmgb1	-0.185053	-0.144538
autophagy+lysosomes	Ift20	-0.181379	-0.0296212
autophagy+lysosomes	Fbxo7	-0.179497	-0.172725
autophagy+lysosomes	Bloc1s2	-0.171782	-0.0291153
autophagy+lysosomes	Ccdc115	-0.161408	-0.0402723
autophagy+lysosomes	Chid1	-0.160599	-0.0663185
autophagy+lysosomes	Pim2	-0.157519	-0.186534
autophagy+lysosomes	Meak7	-0.146011	-0.0427822
autophagy+lysosomes	Atp6v0c	-0.136972	0.0344499
autophagy+lysosomes	Bok	-0.136725	0.0641267
autophagy+lysosomes	Sesn1	-0.132895	-0.109082
autophagy+lysosomes	Itm2c	-0.131654	-0.0482062
autophagy+lysosomes	Ufc1	-0.129779	0.0325155
autophagy+lysosomes	Nrbf2	-0.129318	-0.097641
autophagy+lysosomes	Cyb561	-0.125564	-0.110257
autophagy+lysosomes	Ap5s1	-0.120819	0.0701445
autophagy+lysosomes	Ctsk	-0.120144	0.346989
autophagy+lysosomes	Cd68	-0.113708	0.0212148
autophagy+lysosomes	Siae	-0.112674	-0.21461
autophagy+lysosomes	Mapt	-0.101783	-0.0615924
autophagy+lysosomes	Crhbp	-0.101769	0.138029
autophagy+lysosomes	Tomm7	-0.100286	0.0476467
autophagy+lysosomes	Xpa	-0.0996402	-0.0663851
autophagy+lysosomes	Borcs8	-0.0971815	-0.00609964
autophagy+lysosomes	Scoc	-0.0970029	-0.0703335
autophagy+lysosomes	Nsg2	-0.0950585	-0.030427
autophagy+lysosomes	Kxd1	-0.0947863	-0.0919624
autophagy+lysosomes	Znrf2	-0.0914986	-0.147477
autophagy+lysosomes	Park7	-0.0890246	0.0520288
autophagy+lysosomes	Nsfl1c	-0.0889663	-0.0506949
autophagy+lysosomes	Lamtor2	-0.0888581	0.118153
autophagy+lysosomes	Lamtor5	-0.0885382	0.0868573
autophagy+lysosomes	Vdac1	-0.0880362	-0.0467106
autophagy+lysosomes	Trip10	-0.0869529	-0.18689
autophagy+lysosomes	Mt3	-0.0854711	0.201557
autophagy+lysosomes	Map1lc3a	-0.083838	0.0661698
autophagy+lysosomes	Ppt2	-0.0829711	0.05569
autophagy+lysosomes	Ccz1	-0.0826111	-0.00754289
autophagy+lysosomes	Sec22b	-0.0824321	-0.0818868
autophagy+lysosomes	Itfg2	-0.0811182	-0.0785999
autophagy+lysosomes	Mios	-0.0784454	-0.108031
autophagy+lysosomes	Gabarapl2	-0.078057	0.021293
autophagy+lysosomes	Rnf19b	-0.0776849	-0.159281
autophagy+lysosomes	Snca	-0.0754697	0.0851376
autophagy+lysosomes	Cd34	-0.0752411	0.0767935
autophagy+lysosomes	Ulk1	-0.074449	-0.0449752
autophagy+lysosomes	Aup1	-0.0738519	0.00905398
autophagy+lysosomes	Sec13	-0.0734367	0.0433273
autophagy+lysosomes	Trappc4	-0.0729282	0.163308
autophagy+lysosomes	Tmem9	-0.0684436	0.0138692
autophagy+lysosomes	Trim27	-0.0656469	0.0312623
autophagy+lysosomes	Atg12	-0.065418	-0.0587783
autophagy+lysosomes	Sesn2	-0.0652986	-0.112602
autophagy+lysosomes	Nsg1	-0.0651944	0.0534092
autophagy+lysosomes	Tmem25	-0.0650609	-0.000250087
autophagy+lysosomes	Acp2	-0.0646723	-0.0222254
autophagy+lysosomes	Fis1	-0.0639955	0.149574
autophagy+lysosomes	Snx1	-0.0635104	0.0534636
autophagy+lysosomes	Ulk3	-0.0629346	-0.0128649
autophagy+lysosomes	Hsp90ab1	-0.0623172	-0.0137972
autophagy+lysosomes	Ncstn	-0.0620172	-0.0455983
autophagy+lysosomes	Atpif1	-0.0617681	0.15679
autophagy+lysosomes	Emc6	-0.0614269	0.0379395
autophagy+lysosomes	Slc36a1	-0.0611701	-0.10385
autophagy+lysosomes	Tmem208	-0.0602056	0.126776
autophagy+lysosomes	Rab8a	-0.0597216	0.0138118
autophagy+lysosomes	Rab9b	-0.0589578	-0.166297
autophagy+lysosomes	Plk2	-0.0585715	-0.0528721
autophagy+lysosomes	Psen1	-0.0558038	-0.0437655
autophagy+lysosomes	Tm6sf1	-0.055357	-0.181433
autophagy+lysosomes	Borcs5	-0.0541605	0.0887897
autophagy+lysosomes	Vti1b	-0.0536589	0.0803867
autophagy+lysosomes	Fnbp1l	-0.0535776	-0.250987
autophagy+lysosomes	Pld3	-0.0533418	0.0101748
autophagy+lysosomes	Uba5	-0.0529258	-0.0776672
autophagy+lysosomes	Hspa8	-0.0512142	0.00146772
autophagy+lysosomes	Arl8a	-0.0508322	-0.0226925
autophagy+lysosomes	Scarb1	-0.0503307	-0.0149745
autophagy+lysosomes	Vmp1	-0.0495272	0.0390816
autophagy+lysosomes	Cptp	-0.0488079	0.0615277
autophagy+lysosomes	Lgmn	-0.0481483	0.0873039
autophagy+lysosomes	Map2k1	-0.0474261	-0.0825133
autophagy+lysosomes	Cdip1	-0.0473436	0.00281956
autophagy+lysosomes	Hap1	-0.0472478	-0.0476252
autophagy+lysosomes	Rab24	-0.0471291	0.368558
autophagy+lysosomes	Rraga	-0.0468923	-0.0366202
autophagy+lysosomes	Nprl3	-0.0460667	0.0180334
autophagy+lysosomes	Pafah1b2	-0.045047	-0.0595915
autophagy+lysosomes	Becn1	-0.0414837	-0.0817729
autophagy+lysosomes	Tollip	-0.0413554	-0.0481941
autophagy+lysosomes	Clcn4	-0.0411623	0.024756
autophagy+lysosomes	Neu4	-0.0408397	-0.18866
autophagy+lysosomes	Atg7	-0.0407671	0.0523512
autophagy+lysosomes	Tmem175	-0.0406989	-0.0724811
autophagy+lysosomes	Slc35f6	-0.0406552	0.0506308
autophagy+lysosomes	Ctsb	-0.0392729	-0.0216629
autophagy+lysosomes	Atraid	-0.0390408	0.192223
autophagy+lysosomes	Rab3a	-0.0387738	0.0231279
autophagy+lysosomes	Vps36	-0.0373007	-0.0119021
autophagy+lysosomes	Borcs7	-0.0372083	0.0194405
autophagy+lysosomes	Sqstm1	-0.036689	0.018396
autophagy+lysosomes	Ptk2	-0.0366688	-0.116176
autophagy+lysosomes	Vps39	-0.0364712	-0.0375935
autophagy+lysosomes	Fbxw7	-0.0350528	-0.0544742
autophagy+lysosomes	Sbf2	-0.0348996	0.0701311
autophagy+lysosomes	Tmem59	-0.0346807	0.0417592
autophagy+lysosomes	Xbp1	-0.0346785	-0.0235957
autophagy+lysosomes	Arfip2	-0.0336977	-0.0491099
autophagy+lysosomes	Lars	-0.0328362	0.0165581
autophagy+lysosomes	Ubxn2b	-0.0323928	-0.173531
autophagy+lysosomes	Dync1li2	-0.0313488	-0.10852
autophagy+lysosomes	Naga	-0.0311359	0.00336358
autophagy+lysosomes	Cst3	-0.0308059	0.0958561
autophagy+lysosomes	Smurf1	-0.0301578	-0.144003
autophagy+lysosomes	Drd2	-0.0296097	0.0153842
autophagy+lysosomes	Slc30a3	-0.0295036	0.0738425
autophagy+lysosomes	Ubqln4	-0.0292566	-0.0129804
autophagy+lysosomes	Pip4k2c	-0.0286146	-0.0468038
autophagy+lysosomes	Atg5	-0.0281106	-0.00895398
autophagy+lysosomes	H2-DMa	-0.0277182	0.0386179
autophagy+lysosomes	Atg4b	-0.0275069	-0.0218087
autophagy+lysosomes	Mtdh	-0.0273671	-0.0468988
autophagy+lysosomes	Sptlc1	-0.0262154	0.182537
autophagy+lysosomes	Ddit3	-0.0257778	0.017319
autophagy+lysosomes	Ramp3	-0.0252894	0.18416
autophagy+lysosomes	Atg16l1	-0.0251882	-0.00848715
autophagy+lysosomes	Syt11	-0.0248877	0.0498826
autophagy+lysosomes	Wipi2	-0.0244654	-0.0110527
autophagy+lysosomes	Usp10	-0.0230168	-0.0149805
autophagy+lysosomes	Nhlrc1	-0.0223617	-0.101281
autophagy+lysosomes	Lix1	-0.0213211	0.0188876
autophagy+lysosomes	Ercc4	-0.020678	0.0218443
autophagy+lysosomes	Usp30	-0.0196013	0.00484968
autophagy+lysosomes	Lamtor4	-0.0188413	0.174926
autophagy+lysosomes	Dram2	-0.018046	-0.0560737
autophagy+lysosomes	Pla2g15	-0.0171017	-0.00549761
autophagy+lysosomes	Rnf41	-0.0166442	0.0248636
autophagy+lysosomes	Ggh	-0.0161138	0.100256
autophagy+lysosomes	Cdc37	-0.0153724	-0.0254897
autophagy+lysosomes	Atg13	-0.0153556	0.0445307
autophagy+lysosomes	Hps4	-0.0150125	0.0600925
autophagy+lysosomes	Parl	-0.0149537	-0.00427833
autophagy+lysosomes	Slc25a46	-0.0147516	-0.0488154
autophagy+lysosomes	Sppl2b	-0.0147009	0.0677876
autophagy+lysosomes	Rab14	-0.0145305	-0.0295869
autophagy+lysosomes	Pik3c3	-0.0144499	0.0346771
autophagy+lysosomes	Tmem9b	-0.0140127	0.0612996
autophagy+lysosomes	Nprl2	-0.0138628	0.162883
autophagy+lysosomes	Usp13	-0.0133703	-0.0911596
autophagy+lysosomes	Vti1a	-0.012415	0.00568741
autophagy+lysosomes	Fez1	-0.0123605	0.0269019
autophagy+lysosomes	Sod1	-0.0120499	0.135405
autophagy+lysosomes	Scfd1	-0.0119292	-0.122017
autophagy+lysosomes	C9orf72	-0.0116192	-0.0764673
autophagy+lysosomes	Tmbim6	-0.0115014	0.113172
autophagy+lysosomes	Mul1	-0.0114335	0.027899
autophagy+lysosomes	Wdr45b	-0.00995379	0.0288878
autophagy+lysosomes	M6pr	-0.00992557	0.0132748
autophagy+lysosomes	Psap	-0.00856766	0.0443571
autophagy+lysosomes	Atg4c	-0.00760365	-0.0769967
autophagy+lysosomes	Rab1a	-0.00738553	-0.0347208
autophagy+lysosomes	Wdr48	-0.00723713	-0.0908146
autophagy+lysosomes	Dapk1	-0.00663371	-0.161043
autophagy+lysosomes	Atp6v0a1	-0.0062587	-0.0173277
autophagy+lysosomes	Trp53	-0.00621526	-0.0457201
autophagy+lysosomes	Ncoa4	-0.00523727	-0.154849
autophagy+lysosomes	Phb2	-0.00507569	-0.0249705
autophagy+lysosomes	Vps4b	-0.00449228	-0.105421
autophagy+lysosomes	Vps33a	-0.00352669	-0.032206
autophagy+lysosomes	Sidt2	-0.00291244	-0.000866036
autophagy+lysosomes	Ctsf	-0.00274421	0.218602
autophagy+lysosomes	Pik3r2	-0.00267462	-0.031972
autophagy+lysosomes	Pink1	-0.00184038	0.0219629
autophagy+lysosomes	Mtmr4	-0.00164199	-0.0864744
autophagy+lysosomes	Rab3gap1	-0.00129219	0.0104873
autophagy+lysosomes	Mapk3	-0.00110988	0.070775
autophagy+lysosomes	Atf6	0.000259928	-0.104382
autophagy+lysosomes	Dync1li1	0.000528867	0.0116786
autophagy+lysosomes	Rnf166	0.00187931	0.0247542
autophagy+lysosomes	Atg101	0.00226476	0.0768042
autophagy+lysosomes	Pacs2	0.00280011	-0.0883861
autophagy+lysosomes	Hgs	0.00286876	-0.0563403
autophagy+lysosomes	Ufl1	0.0030276	-0.100531
autophagy+lysosomes	Atg14	0.00358189	-0.0148139
autophagy+lysosomes	Foxk1	0.00390443	-0.218508
autophagy+lysosomes	Bace1	0.00455882	-0.0801612
autophagy+lysosomes	Tigar	0.00485747	-0.0165729
autophagy+lysosomes	Gga3	0.00544374	-0.00141969
autophagy+lysosomes	Qsox1	0.00544903	0.0674917
autophagy+lysosomes	Gramd1a	0.00621727	0.0211992
autophagy+lysosomes	Vcp	0.00632773	0.0233258
autophagy+lysosomes	Rab7	0.00721848	0.016684
autophagy+lysosomes	Gabarapl1	0.00762877	0.0119916
autophagy+lysosomes	Ubxn6	0.00863995	0.0144681
autophagy+lysosomes	Rnf185	0.00941278	0.0498215
autophagy+lysosomes	Mcl1	0.00998639	0.0743177
autophagy+lysosomes	Usp36	0.0100132	0.0361963
autophagy+lysosomes	1600014C10Rik	0.0102846	0.0281267
autophagy+lysosomes	Slc11a2	0.0104209	0.0307506
autophagy+lysosomes	Pik3c2b	0.0104647	-0.0913065
autophagy+lysosomes	Slc48a1	0.0112655	0.0587233
autophagy+lysosomes	Cttn	0.0113578	-0.0395459
autophagy+lysosomes	Prkaa1	0.0116506	-0.0609241
autophagy+lysosomes	Smpd1	0.0117491	0.00494477
autophagy+lysosomes	Stub1	0.0121586	0.141413
autophagy+lysosomes	Ids	0.0123074	-0.00326334
autophagy+lysosomes	Ufm1	0.0123353	-0.00455658
autophagy+lysosomes	Ift88	0.012439	0.0682495
autophagy+lysosomes	Znrf1	0.0125643	-0.0117745
autophagy+lysosomes	Kptn	0.0130134	-0.0104437
autophagy+lysosomes	Vps4a	0.0131537	-0.00541789
autophagy+lysosomes	Stx3	0.0147641	0.0747596
autophagy+lysosomes	Vps41	0.0152108	-0.0601635
autophagy+lysosomes	Ubqln1	0.0162218	-0.0200549
autophagy+lysosomes	Doc2a	0.0162396	-0.00030956
autophagy+lysosomes	Gopc	0.0163701	-0.064478
autophagy+lysosomes	Slc49a4	0.0164483	0.00655268
autophagy+lysosomes	Tbc1d14	0.0172668	0.00150488
autophagy+lysosomes	Rragb	0.0175821	0.0673389
autophagy+lysosomes	Hgsnat	0.0177135	0.0240794
autophagy+lysosomes	Slc3a2	0.0180523	0.0841838
autophagy+lysosomes	Anxa11	0.0188508	-0.264946
autophagy+lysosomes	Tm9sf1	0.0193249	0.0925306
autophagy+lysosomes	Larp1	0.0196307	0.0460278
autophagy+lysosomes	Stx12	0.0205339	0.0425008
autophagy+lysosomes	Ilrun	0.020592	0.0522254
autophagy+lysosomes	Rab12	0.020632	-0.00461924
autophagy+lysosomes	Ubqln2	0.0227612	-0.00689304
autophagy+lysosomes	Ikbkg	0.0237612	-0.0185986
autophagy+lysosomes	Chmp4b	0.0237803	-0.0094529
autophagy+lysosomes	Snapin	0.0245662	0.0472754
autophagy+lysosomes	Tex264	0.0246319	0.13794
autophagy+lysosomes	Atp6v1g1	0.0248274	0.173725
autophagy+lysosomes	Pcyox1	0.0253795	0.0495783
autophagy+lysosomes	Capn10	0.0259317	0.0500043
autophagy+lysosomes	Zkscan3	0.0261827	-0.0333027
autophagy+lysosomes	Laptm4b	0.0263442	0.216913
autophagy+lysosomes	Lrsam1	0.0276023	0.0978918
autophagy+lysosomes	Fundc1	0.0278292	0.0756711
autophagy+lysosomes	Fuca1	0.0282342	0.0474161
autophagy+lysosomes	Map1lc3b	0.0284603	0.139316
autophagy+lysosomes	Fnbp1	0.0300364	-0.0309953
autophagy+lysosomes	Wdr45	0.0300697	0.0805618
autophagy+lysosomes	Lmbrd1	0.0308913	-0.00527286
autophagy+lysosomes	Mfn2	0.032397	-0.0372328
autophagy+lysosomes	Sphk2	0.033146	0.0475258
autophagy+lysosomes	Ubxn2a	0.0335094	-0.17785
autophagy+lysosomes	Eif4g2	0.0336139	-0.0545591
autophagy+lysosomes	Ifnar1	0.0337574	-0.0317281
autophagy+lysosomes	Plbd2	0.0337703	0.0767408
autophagy+lysosomes	Mtmr9	0.0340229	-0.0904655
autophagy+lysosomes	Mfsd8	0.0344547	-0.0230828
autophagy+lysosomes	Rab1b	0.035127	0.0632538
autophagy+lysosomes	Hdac10	0.0358438	0.06739
autophagy+lysosomes	Atp6v0d1	0.0359486	0.104059
autophagy+lysosomes	Abcb9	0.0360411	-0.0237476
autophagy+lysosomes	Stx17	0.0365407	-0.0173058
autophagy+lysosomes	Atg4d	0.0377282	-0.0218717
autophagy+lysosomes	Sh3bp4	0.0380298	0.0614525
autophagy+lysosomes	Supt5	0.0381017	-0.0253299
autophagy+lysosomes	Wdr6	0.0381757	-0.0543126
autophagy+lysosomes	Rps6kc1	0.0383728	0.0140654
autophagy+lysosomes	Uba1	0.0386142	0.0217092
autophagy+lysosomes	Uvrag	0.0396181	-0.0150676
autophagy+lysosomes	Fth1	0.039946	0.207965
autophagy+lysosomes	Got1	0.0402607	0.0877504
autophagy+lysosomes	Slc15a4	0.0403247	0.11529
autophagy+lysosomes	Cisd2	0.0403781	0.0346444
autophagy+lysosomes	Src	0.0409404	0.0244499
autophagy+lysosomes	Dnm1l	0.0410981	-0.163757
autophagy+lysosomes	Pik3r4	0.0421256	0.0163514
autophagy+lysosomes	Wdr24	0.0427859	0.0913502
autophagy+lysosomes	Slc7a5	0.0429473	0.0242977
autophagy+lysosomes	Klhl22	0.0429865	0.0593115
autophagy+lysosomes	Wdr41	0.0432061	-0.0274192
autophagy+lysosomes	Rab33b	0.0445625	0.0543708
autophagy+lysosomes	Tpcn1	0.0448835	-0.0612845
autophagy+lysosomes	Kdm4a	0.0450753	-0.0445574
autophagy+lysosomes	Atp6ap2	0.0460007	0.12303
autophagy+lysosomes	Seh1l	0.0471563	-0.020168
autophagy+lysosomes	Ei24	0.0474362	0.0499832
autophagy+lysosomes	Tsc2	0.0482231	-0.0865591
autophagy+lysosomes	Kat8	0.0489095	0.0508788
autophagy+lysosomes	Sptlc2	0.050487	-0.00713907
autophagy+lysosomes	Anxa7	0.0505601	0.123843
autophagy+lysosomes	Lamtor1	0.0508077	0.137747
autophagy+lysosomes	Arl8b	0.0509272	0.0351223
autophagy+lysosomes	Stx7	0.0517486	0.0346043
autophagy+lysosomes	Lzts1	0.0519434	-0.13589
autophagy+lysosomes	Rab23	0.0520448	-0.0723481
autophagy+lysosomes	Wipi1	0.0522911	-0.0182713
autophagy+lysosomes	Zmpste24	0.0526089	0.0343889
autophagy+lysosomes	Rptor	0.0526666	-0.0672737
autophagy+lysosomes	Rmc1	0.0537504	0.129718
autophagy+lysosomes	Rnf5	0.0537681	0.0827221
autophagy+lysosomes	Wac	0.0543139	-0.062216
autophagy+lysosomes	Bcl10	0.0546033	0.0232713
autophagy+lysosomes	Pla2g4e	0.0559588	0.0889185
autophagy+lysosomes	Atg3	0.0563157	0.0875482
autophagy+lysosomes	Snx16	0.0568465	-0.0648168
autophagy+lysosomes	Atg9a	0.0570506	-0.0180052
autophagy+lysosomes	Gsk3a	0.0572392	0.0319235
autophagy+lysosomes	Abhd6	0.0572871	0.0248068
autophagy+lysosomes	Svip	0.0574886	0.0326921
autophagy+lysosomes	Keap1	0.0586705	0.034437
autophagy+lysosomes	Vps33b	0.0589525	-0.0386875
autophagy+lysosomes	Snx14	0.0596108	0.0326471
autophagy+lysosomes	Epdr1	0.0601214	0.0443325
autophagy+lysosomes	Clcn3	0.0602871	-0.0216602
autophagy+lysosomes	Htt	0.0608187	-0.0944191
autophagy+lysosomes	Tgfbrap1	0.0608897	0.0165681
autophagy+lysosomes	Lgals8	0.0610893	-0.0885034
autophagy+lysosomes	App	0.0630626	0.0269798
autophagy+lysosomes	Snx2	0.0634954	0.0336161
autophagy+lysosomes	Scarb2	0.0638045	0.0645196
autophagy+lysosomes	Foxk2	0.0638826	0.00871766
autophagy+lysosomes	Pip4k2a	0.0640448	-0.0417753
autophagy+lysosomes	Clec16a	0.0649381	-0.0336978
autophagy+lysosomes	Tbc1d5	0.0651542	-0.0280654
autophagy+lysosomes	Map3k7	0.0655571	-0.0771539
autophagy+lysosomes	Abl1	0.0658593	0.0258716
autophagy+lysosomes	Ctsd	0.066244	0.179712
autophagy+lysosomes	Hdac6	0.0674009	-0.0106644
autophagy+lysosomes	Slc17a5	0.0675827	0.144207
autophagy+lysosomes	Ambra1	0.0677494	0.0332988
autophagy+lysosomes	Ddrgk1	0.0687747	0.086427
autophagy+lysosomes	Stk11	0.0704045	0.0282537
autophagy+lysosomes	Ppt1	0.070766	0.0194417
autophagy+lysosomes	Sesn3	0.0718365	-0.0871556
autophagy+lysosomes	Gpr137	0.0718384	0.132595
autophagy+lysosomes	Rab39b	0.0724017	-0.0657032
autophagy+lysosomes	Vps51	0.0725401	0.114933
autophagy+lysosomes	Rb1cc1	0.0738551	-0.092459
autophagy+lysosomes	Trp53inp2	0.0748489	0.042359
autophagy+lysosomes	Mtor	0.0752064	-0.0692695
autophagy+lysosomes	Epm2a	0.0753174	-0.0220581
autophagy+lysosomes	Plaa	0.076302	-0.0713309
autophagy+lysosomes	Fundc2	0.0766919	0.04769
autophagy+lysosomes	Tmem165	0.0774164	0.0868854
autophagy+lysosomes	Poldip2	0.0777095	0.0792728
autophagy+lysosomes	Bri3	0.0792479	0.231947
autophagy+lysosomes	Gsk3b	0.0795793	-0.0465739
autophagy+lysosomes	Nbr1	0.0795996	0.0259937
autophagy+lysosomes	Mcoln1	0.0804675	0.200142
autophagy+lysosomes	Lipa	0.0807389	-0.022492
autophagy+lysosomes	Epg5	0.0808378	-0.0500166
autophagy+lysosomes	Tbc1d25	0.0810758	0.00388768
autophagy+lysosomes	Gnai3	0.081309	-0.0869448
autophagy+lysosomes	Atg2a	0.0815687	0.0361815
autophagy+lysosomes	Kif2a	0.082883	-0.0915532
autophagy+lysosomes	Tbk1	0.0837119	0.0654677
autophagy+lysosomes	Rab3gap2	0.0841863	0.00894433
autophagy+lysosomes	Slc2a6	0.0843371	0.146008
autophagy+lysosomes	Arsb	0.0862169	-0.0369986
autophagy+lysosomes	Grin2b	0.0863055	-0.100287
autophagy+lysosomes	Trim23	0.0864529	-0.0306776
autophagy+lysosomes	Mtmr3	0.0866057	0.0655548
autophagy+lysosomes	Bid	0.0868241	0.372882
autophagy+lysosomes	Vps26a	0.0891103	0.0728005
autophagy+lysosomes	Anxa6	0.0894824	0.0927575
autophagy+lysosomes	Wdr59	0.089927	0.0189477
autophagy+lysosomes	Rubcn	0.0899926	0.0243456
autophagy+lysosomes	Akt1	0.0919753	0.0498489
autophagy+lysosomes	Vps16	0.0919955	0.142442
autophagy+lysosomes	Sort1	0.092623	0.017212
autophagy+lysosomes	Ulk2	0.0936916	-0.0415472
autophagy+lysosomes	Plekhm1	0.0975751	-0.0430026
autophagy+lysosomes	Trim8	0.0976902	0.0755827
autophagy+lysosomes	Atg2b	0.0994796	-0.106552
autophagy+lysosomes	Ank3	0.0998596	0.0546568
autophagy+lysosomes	Plk3	0.0999834	0.133606
autophagy+lysosomes	Soga1	0.100622	-0.239913
autophagy+lysosomes	Tmem150c	0.100679	0.0163327
autophagy+lysosomes	Atp13a2	0.101013	0.0820517
autophagy+lysosomes	Syt7	0.101612	-0.0019788
autophagy+lysosomes	Sh3glb1	0.101768	-0.00803702
autophagy+lysosomes	Ormdl3	0.102317	0.0872493
autophagy+lysosomes	Snap29	0.104083	-0.015701
autophagy+lysosomes	Borcs6	0.104517	0.164816
autophagy+lysosomes	Eif4g1	0.105724	0.0228967
autophagy+lysosomes	Rab9	0.106008	0.176176
autophagy+lysosomes	Retreg1	0.106473	0.0819102
autophagy+lysosomes	Laptm4a	0.106928	0.161656
autophagy+lysosomes	Vps11	0.107107	0.110455
autophagy+lysosomes	Sppl2a	0.108243	-0.0365065
autophagy+lysosomes	Ostm1	0.108636	0.137679
autophagy+lysosomes	Lamp5	0.108979	0.260115
autophagy+lysosomes	Washc1	0.109099	0.0638282
autophagy+lysosomes	Gpr137c	0.109913	0.173845
autophagy+lysosomes	Usp33	0.11002	-0.0844805
autophagy+lysosomes	Abcd1	0.112037	0.0125879
autophagy+lysosomes	Chmp2b	0.112488	0.151527
autophagy+lysosomes	Insr	0.112657	-0.0497626
autophagy+lysosomes	Ankrd27	0.113091	0.0677965
autophagy+lysosomes	Zfyve1	0.113353	0.0704537
autophagy+lysosomes	Cln3	0.114386	0.377015
autophagy+lysosomes	Pip4p2	0.114434	0.0573664
autophagy+lysosomes	Hif1a	0.114913	0.0422126
autophagy+lysosomes	Fez2	0.115767	0.263551
autophagy+lysosomes	Herc1	0.116315	-0.18054
autophagy+lysosomes	Szt2	0.117066	0.0642143
autophagy+lysosomes	Slc7a14	0.117079	-0.0838676
autophagy+lysosomes	Bnip3l	0.117091	0.0804704
autophagy+lysosomes	Acbd5	0.1175	-0.0205466
autophagy+lysosomes	Huwe1	0.118799	-0.114111
autophagy+lysosomes	Gm2a	0.11942	0.197302
autophagy+lysosomes	Phf23	0.120842	0.0995716
autophagy+lysosomes	Spag9	0.121968	-0.0424516
autophagy+lysosomes	Wdfy3	0.12291	-0.128438
autophagy+lysosomes	Man2b2	0.125983	0.0992586
autophagy+lysosomes	Pon2	0.125987	0.306217
autophagy+lysosomes	Htra2	0.12846	0.051184
autophagy+lysosomes	Trappc8	0.129561	-0.0583701
autophagy+lysosomes	Vps35	0.130975	0.0677209
autophagy+lysosomes	Golga2	0.132373	0.0203811
autophagy+lysosomes	Eif2ak4	0.133739	0.109839
autophagy+lysosomes	Smg1	0.134229	-0.107713
autophagy+lysosomes	Cat	0.135057	0.0415655
autophagy+lysosomes	Tecpr1	0.136268	0.094244
autophagy+lysosomes	Sidt1	0.136584	0.169281
autophagy+lysosomes	Clcn7	0.139567	0.178372
autophagy+lysosomes	Slc30a4	0.141381	0.0295342
autophagy+lysosomes	Gpsm1	0.143851	-0.0438295
autophagy+lysosomes	Cltc	0.144557	-0.015058
autophagy+lysosomes	Smcr8	0.144591	-0.10563
autophagy+lysosomes	Foxo3	0.146156	-0.0283645
autophagy+lysosomes	Mlc1	0.146256	0.176178
autophagy+lysosomes	Fgfr3	0.146899	0.159215
autophagy+lysosomes	Tbc1d17	0.147043	0.305112
autophagy+lysosomes	Fbxl2	0.147208	0.167014
autophagy+lysosomes	Vps13d	0.148508	-0.0832532
autophagy+lysosomes	Pip4k2b	0.149045	0.0407784
autophagy+lysosomes	Aga	0.149727	0.336498
autophagy+lysosomes	Glb1	0.149863	0.357577
autophagy+lysosomes	Depdc5	0.150205	0.0665784
autophagy+lysosomes	Soga3	0.15145	-0.0397713
autophagy+lysosomes	Rragc	0.152329	0.175631
autophagy+lysosomes	Prkaa2	0.153316	-0.0744386
autophagy+lysosomes	Lamp1	0.153678	0.166915
autophagy+lysosomes	Kat5	0.153831	0.0731633
autophagy+lysosomes	Psen2	0.154273	0.193529
autophagy+lysosomes	Fuca2	0.158671	0.222208
autophagy+lysosomes	Hexa	0.160477	0.297731
autophagy+lysosomes	Ifi30	0.162236	0.350678
autophagy+lysosomes	Gns	0.164418	0.12081
autophagy+lysosomes	Tmem97	0.164509	0.0842081
autophagy+lysosomes	Mtcl1	0.164695	-0.0156028
autophagy+lysosomes	Gabarap	0.165845	0.285627
autophagy+lysosomes	Myo5a	0.165979	-0.0566871
autophagy+lysosomes	Lix1l	0.170903	0.127065
autophagy+lysosomes	Bnip3	0.173825	0.198003
autophagy+lysosomes	Capn1	0.174958	0.0657607
autophagy+lysosomes	Nampt	0.176838	0.0936755
autophagy+lysosomes	Ctsa	0.177152	0.164232
autophagy+lysosomes	Abca2	0.179651	0.110164
autophagy+lysosomes	Ehmt2	0.182233	0.235551
autophagy+lysosomes	Abca5	0.182293	-0.0661651
autophagy+lysosomes	Rragd	0.182736	0.1061
autophagy+lysosomes	Tbc1d12	0.189021	0.0245827
autophagy+lysosomes	Pip4p1	0.18987	0.282764
autophagy+lysosomes	Tpp1	0.190774	0.131046
autophagy+lysosomes	Capn2	0.191054	0.198978
autophagy+lysosomes	Vps18	0.193992	0.174746
autophagy+lysosomes	Vps13c	0.195189	-0.115091
autophagy+lysosomes	Ctsl	0.198053	0.251354
autophagy+lysosomes	Tmem106b	0.198423	0.0340016
autophagy+lysosomes	Ank2	0.200752	-0.0217214
autophagy+lysosomes	Neu1	0.202104	0.347992
autophagy+lysosomes	Pik3cb	0.202249	0.198429
autophagy+lysosomes	Galc	0.205571	0.0876568
autophagy+lysosomes	Gaa	0.206175	0.127295
autophagy+lysosomes	Nupr1	0.21237	0.205933
autophagy+lysosomes	Hexb	0.216398	0.269097
autophagy+lysosomes	Gba	0.223266	0.213555
autophagy+lysosomes	Tsc1	0.226033	0.101063
autophagy+lysosomes	Tmem41b	0.227629	0.116715
autophagy+lysosomes	Slc39a14	0.227987	0.172792
autophagy+lysosomes	Gla	0.228519	0.209082
autophagy+lysosomes	Flcn	0.228694	0.235066
autophagy+lysosomes	Ftl1	0.229018	0.440576
autophagy+lysosomes	Stat3	0.235106	0.168817
autophagy+lysosomes	Pikfyve	0.236392	0.028572
autophagy+lysosomes	Ralb	0.239114	0.266453
autophagy+lysosomes	Npc1	0.242392	0.211223
autophagy+lysosomes	Asah1	0.256767	0.346407
autophagy+lysosomes	Cd164	0.259853	0.231131
autophagy+lysosomes	Srebf1	0.262654	0.300607
autophagy+lysosomes	Ctns	0.266786	0.167044
autophagy+lysosomes	Bbc3	0.27261	0.0703419
autophagy+lysosomes	Trpm2	0.276304	0.147771
autophagy+lysosomes	Glmp	0.283903	0.406041
autophagy+lysosomes	Fnip2	0.292578	0.111672
autophagy+lysosomes	Gja1	0.296218	0.280947
autophagy+lysosomes	Tmem150a	0.298056	0.289593
autophagy+lysosomes	Prdx6	0.299956	0.406157
autophagy+lysosomes	Tmem192	0.308806	0.404247
autophagy+lysosomes	Arsa	0.318032	0.365114
autophagy+lysosomes	Man2b1	0.326926	0.290872
autophagy+lysosomes	Wdr81	0.331829	0.193925
autophagy+lysosomes	Npc2	0.335173	0.45075
autophagy+lysosomes	Rnf13	0.34001	0.399232
autophagy+lysosomes	Ctsz	0.341503	0.418404
autophagy+lysosomes	Grn	0.350078	0.374619
autophagy+lysosomes	Optn	0.358084	0.29918
autophagy+lysosomes	Mfsd1	0.358244	0.368307
autophagy+lysosomes	Fnip1	0.361904	0.227057
autophagy+lysosomes	Ldlr	0.368523	0.333966
autophagy+lysosomes	Eva1a	0.372518	0.444866
autophagy+lysosomes	Lamp2	0.38905	0.343489
autophagy+lysosomes	Hmox1	0.395058	0.450584
autophagy+lysosomes	Hspb8	0.401484	0.321339
autophagy+lysosomes	Pmp22	0.403565	0.508869
autophagy+lysosomes	Mt1	0.415769	0.533831
autophagy+lysosomes	Bag3	0.433954	0.423202
autophagy+lysosomes	Dpp7	0.443888	0.513218
autophagy+lysosomes	Ifitm3	0.54483	0.348283
autophagy+lysosomes	Apoe	0.555382	0.676366
autophagy+lysosomes	Hk2	0.586085	0.56043
autophagy+lysosomes	Cd63	0.727693	0.905301
autophagy+lysosomes	Gfap	0.783879	0.727233
