# Supplementary material for: Unraveling autophagic imbalances and therapeutic insights in Mecp2-deficient models
Source: EMBO Mol Med. 2024 Oct 14;16(11):2795–826. doi: 10.1038/s44321-024-00151-w (PMC11555085; doi:10.1038/s44321-024-00151-w)
Supplement: Supplementary file 7 — Source data Fig. 5 [file 44321_2024_151_MOESM7_ESM.zip › EMM-2023-19183_SourceDataForFigure 5/EMM-2023-19183_SourceDataForFigure5B.xlsx]

## Sheet: Appendix Table S2
Appendix Table S2. Significantly enriched KEGG terms of up-regulated genes in KO neurons upon trehalose treatment
KEGG terms	P-adj	P-value	Genes
Steroid biosynthesis	7.05208e-13	3.54376e-15	SQLE,NSDHL,SC5D,DHCR24,MSMO1,DHCR7,HSD17B7,LSS,TM7SF2,FDFT1
Lysosome	1.67425e-07	1.68266e-09	ARSA,CD63,ASAH1,HEXB,CTSZ,HEXA,CLN3,CTSL,NPC2,GLB1,LAMP2,NEU1,MAN2B1
Other glycan degradation	7.7826e-05	1.17326e-06	GLB1,HEXB,HEXA,NEU1,MAN2B1
Terpenoid backbone biosynthesis	0.000173078	3.47896e-06	IDI1,MVK,PMVK,MVD,ACAT2
Sphingolipid metabolism	0.000620509	1.55907e-05	SMPD2,ARSA,ASAH1,SGPL1,GLB1,NEU1
Glutathione metabolism	0.00124717	3.76031e-05	MGST3,GSS,IDH1,MGST1,LAP3,PRDX6
PPAR signaling pathway	0.00467283	0.000164371	FADS2,ACADL,FABP7,DBI,PLIN2,ACSL3
Cysteine and methionine metabolism	0.00542116	0.000217936	TST,CBS,GSS,PHGDH,CDO1
Sphingolipid signaling pathway	0.00773801	0.00034996	GNA13,SMPD2,SGPL1,ASAH1,S1PR1,BID,TNFRSF1A
Fluid shear stress and atherosclerosis	0.0170984	0.000886299	CTSL,MGST3,MGST1,HMOX1,PLAT,NFE2L2,TNFRSF1A
