# Supplementary material for: Unraveling autophagic imbalances and therapeutic insights in Mecp2-deficient models
Source: EMBO Mol Med. 2024 Oct 14;16(11):2795–826. doi: 10.1038/s44321-024-00151-w (PMC11555085; doi:10.1038/s44321-024-00151-w)
Supplement: Supplementary file 8 — Source data Fig. 6 [file 44321_2024_151_MOESM8_ESM.zip]

Archive with 48 entries (44 files):
- EMM-2023-19183_SourceDataForFigure 6/
- __MACOSX/._EMM-2023-19183_SourceDataForFigure 6
- EMM-2023-19183_SourceDataForFigure 6/6A/
- __MACOSX/EMM-2023-19183_SourceDataForFigure 6/._6A
- EMM-2023-19183_SourceDataForFigure 6/.DS_Store
- __MACOSX/EMM-2023-19183_SourceDataForFigure 6/._.DS_Store
- EMM-2023-19183_SourceDataForFigure 6/6B/
- __MACOSX/EMM-2023-19183_SourceDataForFigure 6/._6B
- EMM-2023-19183_SourceDataForFigure 6/6C/
- __MACOSX/EMM-2023-19183_SourceDataForFigure 6/._6C
- EMM-2023-19183_SourceDataForFigure 6/6A/KO Trehalose 8.tif
- __MACOSX/EMM-2023-19183_SourceDataForFigure 6/6A/._KO Trehalose 8.tif
- EMM-2023-19183_SourceDataForFigure 6/6A/WT Untreated 3.tif
- __MACOSX/EMM-2023-19183_SourceDataForFigure 6/6A/._WT Untreated 3.tif
- EMM-2023-19183_SourceDataForFigure 6/6A/WT Trehalose 10.tif
- __MACOSX/EMM-2023-19183_SourceDataForFigure 6/6A/._WT Trehalose 10.tif
- EMM-2023-19183_SourceDataForFigure 6/6A/EMM-2023-19183_SourceDataForFigure6A.xlsx
- __MACOSX/EMM-2023-19183_SourceDataForFigure 6/6A/._EMM-2023-19183_SourceDataForFigure6A.xlsx
- EMM-2023-19183_SourceDataForFigure 6/6A/KO Untreated 30.tif
- __MACOSX/EMM-2023-19183_SourceDataForFigure 6/6A/._KO Untreated 30.tif
- EMM-2023-19183_SourceDataForFigure 6/6B/KO treh basal (E10)(RGB)-roi.tif
- __MACOSX/EMM-2023-19183_SourceDataForFigure 6/6B/._KO treh basal (E10)(RGB)-roi.tif
- EMM-2023-19183_SourceDataForFigure 6/6B/WT treh NMDA (B09) (RGB)-roi.tif
- __MACOSX/EMM-2023-19183_SourceDataForFigure 6/6B/._WT treh NMDA (B09) (RGB)-roi.tif
- EMM-2023-19183_SourceDataForFigure 6/6B/WT treh basal (B09) (RGB)-roi.tif
- __MACOSX/EMM-2023-19183_SourceDataForFigure 6/6B/._WT treh basal (B09) (RGB)-roi.tif
- EMM-2023-19183_SourceDataForFigure 6/6B/WT untreated basale (F02)-roi .tif
- __MACOSX/EMM-2023-19183_SourceDataForFigure 6/6B/._WT untreated basale (F02)-roi .tif
- EMM-2023-19183_SourceDataForFigure 6/6B/KO treh NMDA (E10) (RGB)-roi.tif
- __MACOSX/EMM-2023-19183_SourceDataForFigure 6/6B/._KO treh NMDA (E10) (RGB)-roi.tif
- EMM-2023-19183_SourceDataForFigure 6/6B/EMM-2023-19183_SourceDataForFigure6B.xlsx
- __MACOSX/EMM-2023-19183_SourceDataForFigure 6/6B/._EMM-2023-19183_SourceDataForFigure6B.xlsx
- EMM-2023-19183_SourceDataForFigure 6/6B/WT untreated NMDA (F02) (RGB)-roi.tif
- __MACOSX/EMM-2023-19183_SourceDataForFigure 6/6B/._WT untreated NMDA (F02) (RGB)-roi.tif
- EMM-2023-19183_SourceDataForFigure 6/6B/KO untreated NMDA (C03)-1.tif (RGB)-roi.tif
- __MACOSX/EMM-2023-19183_SourceDataForFigure 6/6B/._KO untreated NMDA (C03)-1.tif (RGB)-roi.tif
- EMM-2023-19183_SourceDataForFigure 6/6B/KO untreated basal (C03)-1.tif (RGB)-roi.tif
- __MACOSX/EMM-2023-19183_SourceDataForFigure 6/6B/._KO untreated basal (C03)-1.tif (RGB)-roi.tif
- EMM-2023-19183_SourceDataForFigure 6/6C/Syn_WT-TREH 0005.tif
- __MACOSX/EMM-2023-19183_SourceDataForFigure 6/6C/._Syn_WT-TREH 0005.tif
- EMM-2023-19183_SourceDataForFigure 6/6C/Syn_KO 0015.tif
- __MACOSX/EMM-2023-19183_SourceDataForFigure 6/6C/._Syn_KO 0015.tif
- EMM-2023-19183_SourceDataForFigure 6/6C/FIGURE 6C.xlsx
- __MACOSX/EMM-2023-19183_SourceDataForFigure 6/6C/._FIGURE 6C.xlsx
- EMM-2023-19183_SourceDataForFigure 6/6C/Syn_KO-TREH 0001.tif
- __MACOSX/EMM-2023-19183_SourceDataForFigure 6/6C/._Syn_KO-TREH 0001.tif
- EMM-2023-19183_SourceDataForFigure 6/6C/Syn_WT 0023.tif
- __MACOSX/EMM-2023-19183_SourceDataForFigure 6/6C/._Syn_WT 0023.tif
