# Supplementary material for: Unraveling autophagic imbalances and therapeutic insights in Mecp2-deficient models
Source: EMBO Mol Med. 2024 Oct 14;16(11):2795–826. doi: 10.1038/s44321-024-00151-w (PMC11555085; doi:10.1038/s44321-024-00151-w)
Supplement: Supplementary file 8 — Source data Fig. 6 [file 44321_2024_151_MOESM8_ESM.zip › EMM-2023-19183_SourceDataForFigure 6/6A/EMM-2023-19183_SourceDataForFigure6A.xlsx]

## Sheet: Figure 6A
WT_untreated	WT_trehalose	KO_untreated	KO_trehalose
7.66667	6.5	2.16667	8
5.83333	7.33333	2.16667	6
6.5	7.66667	5.5	4.83333
4.33333	6.16667	3.5	7.66667
5.16667	6.66667	3.83333	7.66667
4.33333	6.83333	2.66667	6.16667
6.83333	7.33333	3.33333	6.83333
7	7.33333	4.16667	4.83333
5.5	7	3.5	7.33333
3	6.66667	3.83333	6.33333
7.33333	6.5	2.5	6.66667
6.83333	8	6.5	4
5.83333	6.16667	3.16667	4.16667
5	5.66667	3.33333	7.33333
7.5	9.66667	4.16667	8.16667
6.16667	5.66667	2.5	5.5
7.83333	4.33333	5.83333	6
3.16667	9.66667	5.16667	5.16667
4.33333	7.33333	4.83333	7.16667
2.16667	5.33333	3.16667	5.83333
2.16667	6.66667	1.83333	6.33333
3.16667	8	6	4.66667
3	7	5.83333	4.83333
3	4.83333	4	6.66667
3.16667	2.5	7.5	8.33333
2.66667	2.33333	4.16667	4.33333
2.66667	2.16667	5.16667	5
2	2.66667	4.83333	6.33333
2.5	1.83333	6.83333	5.66667
2.33333	4.16667	1.83333	4
3.16667	2.16667	0.833333	1.5
2.66667	3	1.33333	0.833333
3.16667	3.16667	0.833333	2
2.83333	4.33333	1.33333	2.5
4.66667	2.16667	0.833333	1.33333
	4.5	0.666667	1
	2.16667	0.833333	2.5
	1.66667	2.16667	2.16667
	3	0.666667	1.83333
	3.83333	0.833333	3.5
	3.33333	1	3
	2.66667	1.16667	3
		1	2.5
		0.666667	2.5
		1
		1.33333
