# Supplementary material for: Unraveling autophagic imbalances and therapeutic insights in Mecp2-deficient models
Source: EMBO Mol Med. 2024 Oct 14;16(11):2795–826. doi: 10.1038/s44321-024-00151-w (PMC11555085; doi:10.1038/s44321-024-00151-w)
Supplement: Supplementary file 8 — Source data Fig. 6 [file 44321_2024_151_MOESM8_ESM.zip › EMM-2023-19183_SourceDataForFigure 6/6B/EMM-2023-19183_SourceDataForFigure6B.xlsx]

## Sheet: legend
	experiment 03/03/2023
	experiment 22/02/2023
	experiment 25/05/2023
	Each column correspond to an animal
	the firts colums per each animals represent the well coordinates on mw96
	each row correspond to a single cells

## Sheet: wt
		experiment 03/03/2023								experiment 22/02/2023								experiment 25/05/2023
WT1	deltaF/f0			WT2	deltaF/f0			WT1	deltaF/f0			WT2	deltaF/f0			WT1	deltaF/f0			WT2	deltaF/f0
C3	7.57387			D3	9.73304			B2	4.98094			C2	5.74843			F2	6.09994			B2	1.33357
C3	5.68486			D3	9.01651			B2	11.0998			C2	5.86009			F2	5.18031			B2	2.56483
C3	5.18733			D3	9.07896			B2	7.22156			C2	6.79585			F2	4.82433			B2	3.37211
C3	7.14801			D3	7.80837			B2	4.32093			C2	5.52049			F2	6.91041			B2	1.9062
C3	8.95717			D3	7.66587			B2	1.47845			C2	5.44813			F2	5.43451			B2	2.79396
C3	5.33164			D3	6.6483			B2	1.49843			C2	6.19322			F2	5.0733			B2	1.60576
C3	7.05899			D3	6.72997			B2	10.0675			C4	10.1311			F2	4.49277			B2	2.52228
C3	7.02487			D3	9.66597			B2	14.0389			C4	7.7504			F2	5.76332			B2	1.52535
C3	4.6085			D5	5.34928			B2	15.1577			C4	7.59564			F2	4.55958			B2	2.01104
C3	8.21768			D5	6.84364			B2	8.17622			C4	10.1306			F2	3.01495			B2	1.8274
C3	7.27738			D5	5.86296			B2	14.7297			C4	4.07943			F2	5.5534			B2	1.32841
C4	7.4344			D5	5.45535			B2	8.57176			C4	14.3794			F2	4.23629			B2	6.04067
C4	6.81126			D5	6.1998			B2	1.9536			C4	8.02693			F3	3.91575			B2	2.18287
C4	7.27292			D5	6.14017			B2	3.25798			C4	4.27812			F3	2.73521			B2	2.55451
C4	6.77217			D5	4.00305			B2	12.8977			C4	11.9653			F3	4.23008
C4	6.84038			D5	6.24515			B2	9.84467			C4	11.7931			F3	2.84188
C4	10.6607			D5	4.61341			B2	12.1662			C4	13.3744			F3	4.43604
C4	6.78899			D5	4.66323			B2	7.36728			C4	10.5956			F3	4.07769
C4	5.66117			D5	5.69128			B2	8.92276			C4	17.0326			F3	5.60881
C4	9.00872							B2	3.41323			C4	6.12666			F3	6.23441
C4	5.48056							B3	9.92319			C4	10.2144			F3	5.66092
C4	6.13584							B3	9.89224			C4	12.5505			F3	5.36228
C4	3.9841							B3	7.12734			C4	8.80541			F3	5.93447
C4	8.91313							B3	10.4931			C4	7.42554			F3	2.61721
C4	9.45101							B3	8.60045			C4	7.06918
C5	4.64621							B3	7.42165			C4	12.7104
C5	4.86128							B3	9.98896			C4	11.9906
C5	5.74282							B3	7.4346			C4	9.33336
C5	1.62256							B3	3.27521			C4	4.22216
C5	7.79333							B3	10.2781			C4	12.5278
C5	5.81841							B3	9.35347			C4	6.66839
C5	9.33998							B3	7.83978			C4	7.72377
C5	4.28856							B3	8.30137			C5	8.96998
C5	7.70861							B3	7.09844			C5	11.6676
C5	4.83976							B3	8.14704			C5	10.5957
								B3	9.65407			C5	9.35169
								B3	9.12824			C5	9.81556
								B3	7.02955			C5	8.02986
								B4	8.60025			C5	7.11412
								B4	4.36289			C5	1.42321
								B4	7.06292			C5	12.7558
								B4	1.24435			C5	11.0113
								B4	7.29429			C5	5.02603
								B4	10.7868			C5	4.77132
								B4	10.7479			C5	6.92736
								B4	1.61103			C5	11.0829
								B4	7.22784			C5	7.49367
								B4	3.65736			C5	7.01999
								B4	3.59846			C5	6.3535
								B4	7.047			C5	1.48752
								B5	6.62075			C5	12.6083
								B5	9.96477			C5	4.26549
								B5	4.95807			C5	12.2931
								B5	5.98833			C5	6.48669
								B5	7.26911			C5	4.00532
								B5	6.89075			C5	3.98415
								B5	8.48757			C5	4.59733
								B5	4.57137			C5	4.25901
												C5	7.47938
												C5	4.51374
												C5	7.58131
												C5	2.07827
												C5	12.5188
												C5	6.90856
												C5	3.46478
												C5	5.89154

## Sheet: ko
		experiment 03/03/2023						experiment 22/02/2023						experiment 25/05/2023
KO1	deltaF/f0			KO2	deltaF/f0			KO1	deltaF/f0			KO1	deltaF/f0			KO2	deltaF/f0
E2	2.97362			F2	2.75437			E3	7.46429			C3	3.2898			G2	3.04297
E2	5.64405			F2	2.13263			E3	6.74581			C3	2.91537			G2	3.06038
E2	2.45846			F2	2.15578			E3	4.78324			C3	3.20199			G2	2.57247
E2	1.82577			F2	3.14174			E3	6.71473			C3	2.96532			G2	2.78918
E2	2.64789			F2	3.79179			E3	12.7001			C3	1.60696			G2	2.31071
E2	3.59729			F2	3.39692			E4	7.45788			C3	1.95702			G2	2.40339
E2	5.62642			F2	2.815			E4	8.28681			C3	1.32533			G2	2.94093
E2	6.11353			F2	3.00127			E4	7.47542			C3	1.50946			G2	2.38866
E2	4.16982			F2	2.87352			E4	9.42996			C3	2.62577			G2	2.93875
E2	7.85279			F3	5.53613			E4	6.83823			C3	1.29742			G3	6.05326
E2	4.56119			F3	1.68944			E4	10.5529			C3	1.63672			G3	5.64485
E2	5.97593			F3	6.99419			E4	9.69939			C3	1.57689			G3	6.63994
E2	2.785			F3	5.47938			E5	6.14328			C3	2.89879			G3	4.98673
E2	5.44484			F3	7.12166			E5	6.71694			C3	3.23152			G3	2.91662
E2	2.02632			F3	4.79684			E5	6.77109			E3	4.87107			G3	4.0757
E3	2.66647			F3	5.13072			E5	2.19775			E3	6.52952			G3	5.82745
E3	2.2172			F3	4.88213			E5	6.56232			E3	4.91423			G3	7.59589
E3	2.88046			F3	5.18061			E5	4.66784			E3	5.40757			G3	5.94022
E3	2.80346			F3	4.37879			E5	6.80013			E3	6.92372			G3	2.79009
E3	2.6258			F3	2.2898											G3	5.41088
E3	2.14649			F3	3.72888											G3	3.27817
				F3	9.30532											G3	5.77976
				F3	8.23925											G3	2.23393
				F3	9.60417
				F3	6.65652
				F4	5.14898
				F4	5.56086
				F4	4.70578
				F4	6.79582
				F4	6.12571
				F4	10.8094
				F5	6.36737
				F5	5.32673
				F5	2.56177
				F5	7.20574
				F5	9.19377
				F5	8.44923
				F5	8.7611
				F5	8.67805
				F5	6.07569

## Sheet: wt trehalose
			experiment 03/03/2023											experiment 22/02/2023								experiment 25/05/2023
WT1	deltaF/f0			WT2	deltaF/f0			WT3	deltaF/f0			WT 1	deltaF/f0			WT 2	deltaF/f0			WT1	deltaF/f0			WT2	deltaF/f0
B10	2.5655			C9	4.27924			D9	7.24483			B9	6.227			C9	5.85701			B8	2.85491			D8	3.11714
B10	2.86969			C9	2.79653			D9	4.33429			B9	4.13204			C9	9.49487			B8	2.00297			D8	3.77715
B10	3.81959			C9	8.32352			D9	2.33709			B9	6.48057			C9	5.51397			B8	2.46604			D8	4.37143
B10	2.73208			C9	4.4837			D9	5.47648			B9	7.77967			C9	6.33555			B8	1.5927			D8	5.88021
B10	2.12142			C9	4.22167			D9	3.61506			B9	5.62688			C9	6.62476			B8	1.81828			D8	5.53429
B10	5.60078			C9	2.09396			D9	4.86825			B9	8.16382			C9	10.0212			B8	1.56416			D8	2.85682
B10	2.71003			C10	4.80317			D10	1.49738			B9	6.34476			C9	6.48902			B8	1.47883			D8	4.57864
B10	2.2529			C10	3.92228			D10	3.90222			B9	7.75868			C9	9.04999			B8	1.76369			D8	1.35196
B10	6.97554			C10	7.63008			D10	5.72484			B9	6.15561			C9	7.74431			B8	1.66915			D8	4.21524
B10	8.21371			C10	2.6168			D10	5.35498			B9	7.37685			C9	2.48719			B8	1.73176			D11	3.40166
B10	3.86946			C10	6.25684			D10	1.29642			B9	4.62576			C9	7.55259			B8	1.63651			D11	3.97217
B10	3.54252			C10	5.41962			D10	9.60843			B9	7.32759			C9	10.5495			B8	1.70038			D11	5.37542
B10	10.319			C10	7.38013			D10	6.42049			B9	5.43543			C9	10.3449			B8	2.32369			D11	4.71525
B10	2.81203			C10	5.11858			D10	4.30074			B9	5.2355			C9	8.00069			B8	1.85351			D11	4.0596
B10	4.58197			C10	7.13292			D10	2.44996			B9	6.69893			C10	5.72428			B9	4.53336			D11	4.90724
B11	5.80411			C10	6.88151			D11	2.62919			B10	5.12265			C10	7.60927			B9	2.55387			D11	3.77125
B11	4.06944			C10	7.53863			D11	3.76016			B10	5.81243			C10	5.76353			B9	2.65901			D11	4.34519
B11	6.08739			C10	4.8441			D11	4.03307			B10	5.9737			C10	5.01521			B9	1.1323			D11	6.57277
B11	10.4431			C10	5.28707			D11	9.37178			B10	4.02789			C10	7.90695			B9	2.4335			D11	2.88762
B11	7.0004			C10	2.92922			D11	3.66602			B10	7.00162			C10	5.19767			B11	4.96489			D11	6.81117
B11	7.67576			C10	6.12365			D11	3.73516			B10	8.61661			C10	5.92813			B11	2.16742
B11	6.07256			C10	4.68338							B10	6.02383			C10	6.70056			B11	3.43221
B11	10.7101			C10	6.22016							B10	7.79926			C10	3.27458			B11	1.33833
B11	5.57446			C11	8.54343							B10	7.12331			C10	6.13677			B11	2.81916
B11	7.26694			C11	6.27402							B10	3.5736			C10	2.0931			B11	1.52775
B11	6.47782			C11	3.67027							B10	10.0052			C10	6.02468			B8	1.63083
B11	6.37223			C11	6.56248							B10	8.47404			C10	5.14828
B11	7.30438			C11	5.35851							B10	2.66158			C10	4.9716
B11	7.73902			C11	7.00664							B10	4.54377			C10	6.56048
B11	11.8327			C11	6.74093							B10	8.4548			C10	6.89789
B11	5.54219			C11	5.76785							B10	8.71277			C10	6.27688
B11	7.76883			C11	2.09402							B10	6.20391			C10	5.82713
B11	5.53244			C11	5.55654							B11	4.7632			C10	6.07708
B11	7.9209			C11	9.26881							B11	6.93907			C11	1.59499
B11	4.65401											B11	5.91068			C11	7.15069
B11	7.01343											B11	8.1326			C11	7.28502
B11	6.15916											B11	7.71862			C11	9.4642
B11	6.96456											B11	5.44979			C11	6.74261
B11	4.65914											B11	3.18699			C11	9.12799
																C11	9.34398
																C11	11.4722
																C11	8.15155
																C11	8.49488
																C11	7.46678

## Sheet: ko trehalose
experiment 03/03/2023				experiment 22/02/2023							experiment 25/05/2023
KO1	deltaF/f0			KO1	deltaF/f0				KO1	deltaF/f0			KO2	deltaF/f0
E9	6.54793			E9	3.0741				E8	4.12136			G9	3.73815
E9	7.15261			E9	4.78184				E8	3.11515			G9	4.85297
E9	4.52867			E9	4.25227				E8	4.47901			G9	2.79038
E9	4.43437			E9	5.08622				E8	4.42129			G9	3.19667
E9	7.49884			E9	5.27863				E8	3.88656			G9	2.15734
E9	4.85349			E9	3.86813				E8	3.86131			G9	3.49544
E9	6.61161			E9	4.69396				E8	3.88435			G9	2.19926
E9	4.74902			E9	5.55749				E8	5.7152			G9	1.43079
F10	9.11621			E9	5.30157				E8	6.40221			G9	2.88618
F10	9.37645			E9	4.56339				E8	4.06379			G9	2.93837
F10	2.55967			E10	7.54531				E8	6.61274			G9	2.99557
F10	5.02898			E10	7.10149				E8	3.71616			G9	1.86594
F10	6.07481			E10	2.25335				E8	3.21087			G10	4.6434
F10	8.61068			E10	7.01272				E8	4.28731			G10	5.03349
F11	10.4323			E10	6.79885				E8	3.01525			G10	3.81737
F11	3.33858			E10	7.16396				E8	4.27996			G10	4.31636
F11	2.26402			E10	5.16456				E8	3.99499			G10	4.69983
F11	4.6757			E10	6.95889				E8	2.46467			G10	4.20621
F11	4.139			E11	4.5223				E8	4.52334			G10	6.52597
F11	5.58009			E11	4.71811				E8	4.32166			G10	5.23924
F11	2.6328			E11	6.86379				E8	3.32849			G10	4.59938
F11	3.22172			E11	3.10126				E8	4.17312			G11	4.23897
				E11	3.28217				E8	3.85292			G11	4.12398
				E11	6.45877				E8	5.28036			G11	3.05055
				E11	5.65165				E9	6.12358			G11	3.61676
				E11	6.4159				E9	7.51719			G11	3.94534
				E11	7.49228				E9	5.79622			G11	5.27611
				E11	5.40575				E9	5.48603			G11	4.70126
				E11	2.84639				E9	5.14767			G11	3.79488
				E11	3.46058				E9	2.70166			G11	4.02132
				E11	5.18497				E9	2.03166			G11	3.85473
				E11	5.63416				E9	6.20238			G11	4.51504
				E11	5.15654				E9	1.39275
				E11	6.17492				E9	2.72367
				E11	4.70287				E9	5.57892
				E11	3.88245				E9	5.0474
				E11	7.07385				E10	3.44267
				E11	6.8362				E10	4.05075
									E10	3.61968
									E10	6.60112
									E10	3.30081
									E10	5.77567
									E10	5.79757
									E10	3.79586
									E10	3.11027
									E10	2.30959
									E10	4.06273
									E10	2.57019
