# Supplementary material for: Unraveling autophagic imbalances and therapeutic insights in Mecp2-deficient models
Source: EMBO Mol Med. 2024 Oct 14;16(11):2795–826. doi: 10.1038/s44321-024-00151-w (PMC11555085; doi:10.1038/s44321-024-00151-w)
Supplement: Supplementary file 8 — Source data Fig. 6 [file 44321_2024_151_MOESM8_ESM.zip › EMM-2023-19183_SourceDataForFigure 6/6C/FIGURE 6C.xlsx]

## Sheet: Foglio1
SVs density (um2)						Docked SV/um
	WT untreated	WT trehalose	KO untreated	KO trehalose			WT untreated	WT trehalose	KO untreated	KO trehalose
	90.5045	141.994	74.0181	80.5369			6.19195	10.989	12.8535	5.80271
	96.3504	256.881	91.8635	32.3974			14.2857	0	10.101	5.72519
	66.9903	100.152	190.164	49.1803			14.6341	11.6822	5.02513	0
	104.69	128.174	112.245	71.9101			9.47867	8.65052	12.0968	1.99601
	55.6439	157.143	146.814	14.1044			9.52381	7.8329	17.1569	7.88955
	62.3656	91.0714	156.463	133.829			19.1257	6.93241	12.9534	5.18135
	167.587	82.1429	111.814	32.646			6.39659	10.3627	14.3885	1.52905
	151.515	165.029	62.0301	71.9281			3.58423	9.1954	14.5455	4.46429
	61.706	86.1287	112.71	50.8721			9.23788	10.9091	10.3734	10.4603
	54.3071	28.2051	53.5475	36.2903			8.37989	6.45161	12.1212	10.6383
	45.6731	159.204	94.7368	33.0935			5.07614	8.72093	15.625	9.52381
	170.439	90.9091	208.226	9.74771			8.40336	5.26316	10.7143	6.60793
	78.9022	55.7214	100.321	89.8734			7.63359	13.6674	13.7525	0
	85.4326	55.4435	26.7176	121.145			9.14077	5.44959	0	7.82473
	130.769	114.495	155.08	101.935			8.4507	10.2828	9.63855	18.6667
	59.8802	117.225	101.657	105.691			7.43494	11.4943	9.21659	9.92556
	111.981	25.0522	154.275	93.178			3.14465	10.0756	9.47867	8.98204
	56.042	47.1698	113.445	119.548			0	9.95025	6.03622	10.5932
	76.3607	121.315	112.57	92.6829			14.4628	5.31915	5.97907	6.31579
	96.9305	135.892	100.147	59.8958			2.5	6.10687	7.16846	4.21941
	44.0352	20.4866	162.037	68.4624			3.47222	7.76699	7.61421	9.93377
	15.894	63.9175	46.3012	113.821			4.78469	6.83371	10.4712	0
	77.7027	109.774	119.381	41.2903			6.68896	7.22892	9.22509	12.2449
	97.6845	73.3198	127.358	104.247			14.8148	7.92079	13.6719	16.9492
	95.9716	24.07	28.2885	41.5959			8.51064	3.367	12.6582	11.9454
	46.6179	41.4938	43.2544	123.552			7.77202	2.78552	7.01754	11.396
	104.167	116.556	70.6967	59.8802			4.329	7.22022	5.33333	7.84314
	92.8962	63.0324	42.0992	80.9365			9.68523	9.67742	10.8499	13.4804
	39.1236	6.30252	85.0112	62.7027			12.5899	0	11.1857	6.30915
	82.9694	67.7541	131.034	67.3835			5.67108	13.6986	12.8205	7.59494
	32.5645	126.437	123.596	55.7103			3.93701	8.13008	10.8401	8.10811
	84.8485	136.946	86.8167	33.049			7.8125	12.5786	10.4012	13.3779
	51.45	138.824	143.61	121.118			9.63855	9.45626	14.7679	3.22581
	56.2948	36.9069	120.37	87.6404			4.87805	9.55414	8.13008	12.5261
	96.3082	60.4534	112.219	146.221			7.57576	12.1655	9.30233	16.0772
	55.5556	97.3101	151.475	137.821			6.30915	5.8651	9.16031	3.22581
	134.752	70.5596	66.4062	121.019			13.245	7.5	8.96287	18.2648
	82.4176	66.6667	57.2391	97.6562			11.4943	5.55556	5.20833	2.0284
	70.4698	72.6392	160.95	22.6586			7.24638	8.69565	14.3369	12.0805
	48.7288	33.4928	117.202	46.5278			6.96864	11.3314	7.71208	8.60585
	78.7589	84.3373	112.953	68.5921			3.61011	10.6157	8	3.1348
	114.679	25.5786	85.6698	122.056			2.51889	6.17284	14.5985	6.89655
	62.7178	17.2185	167.785	49.435			8.51064	7.4813	10.4987	2.22717
	35.8779	101.496	134.988	120.934			8.92857	8.49858	16.3488	10.4712
	135.021	110.204	105.15	50.9978			3.89105	10.7759	10.2041	11.8694
	146.018	135.065	170.757	104.11			7.5188	9.4518	7.87402	5.8651
	36.4372	127.273	123.188	132.254			7.93651	8.81057	15.544	8.62069
	99.1736	72.1868	70.1449	50.0894			4.04858	13.0293	8.96861	6.53595
	106.707	116.11	70.6806	59.727			4.21941	7.00935	11.3314	9.1954
	65.9554	72.0461	95.7265	112.392			7.60456	8.67052	6.77966	7.40741
	85.676	103.152	61.6333	77.2025			8.87574	8.49858	10.0865	9.23788
	85.3147	78.5498	112.957	57.8387			10.6838	12.2951	4.87805	8.45666
	89.6785	94.0439	77.7778	63.0435			6.21118	8.81057	9.58466	7.29927
	122.581	90.7104	49.9109	18.9573			6.91244	9.15332	10.3448	9.70874
	33.9623	70.5706	68.5921	105.59			4.11523	7.21154	14.9477	1.74825
	74.6528	62.0347	111.905	128.44			4.38596	9.4697	14.4928	2.48139
	112.801	78.0985	78.1449	66.5779			8.45666	8.73362	14.9533	0
	86.6013	92.1288	157.152	62.9119			4.37318	14.8936	8.13008	8.66551
	66.4024	65.4206	85.6102	82.4823			7.63359	2.457	9.28793	9.3633
	101.167	108.893	47.266	115.672			12.1581	7.64818	10.7527	13.3333
	70.2152	51.5971	159.383	56.2249			6.53595	8.92857	10.2041	11.6279
	83.6653	153.664	51.3377	101.329			9.52381	8.49257		12.987
	143.064	137.748		22.0318			7.00935	9.7561		15.7233
	75.0552	129.173		111.111			3.56506	6.75676		11.5274
	123.955	88.0734		82.0793			4.662	6.07903		8.29876
		97.5104		93.254			5.26316	9.61538		9.52381
		88.2103		63.5335			13.8249	3.98406		6.06061
				101.572						8
