# Supplementary material for: Unraveling autophagic imbalances and therapeutic insights in Mecp2-deficient models
Source: EMBO Mol Med. 2024 Oct 14;16(11):2795–826. doi: 10.1038/s44321-024-00151-w (PMC11555085; doi:10.1038/s44321-024-00151-w)
Supplement: Supplementary file 9 — Source data Fig. 7 [file 44321_2024_151_MOESM9_ESM.zip]

Archive with 10 entries (9 files):
- EMM-2023-19183_SourceDataForFigure 7/
- __MACOSX/._EMM-2023-19183_SourceDataForFigure 7
- EMM-2023-19183_SourceDataForFigure 7/Figure 7F.xlsx
- __MACOSX/EMM-2023-19183_SourceDataForFigure 7/._Figure 7F.xlsx
- EMM-2023-19183_SourceDataForFigure 7/Figure 7D.xlsx
- __MACOSX/EMM-2023-19183_SourceDataForFigure 7/._Figure 7D.xlsx
- EMM-2023-19183_SourceDataForFigure 7/Figure 7E.xlsx
- __MACOSX/EMM-2023-19183_SourceDataForFigure 7/._Figure 7E.xlsx
- EMM-2023-19183_SourceDataForFigure 7/Figure 7B.xlsx
- __MACOSX/EMM-2023-19183_SourceDataForFigure 7/._Figure 7B.xlsx
