# Supplementary material for: Unraveling autophagic imbalances and therapeutic insights in Mecp2-deficient models
Source: EMBO Mol Med. 2024 Oct 14;16(11):2795–826. doi: 10.1038/s44321-024-00151-w (PMC11555085; doi:10.1038/s44321-024-00151-w)
Supplement: Supplementary file 9 — Source data Fig. 7 [file 44321_2024_151_MOESM9_ESM.zip › EMM-2023-19183_SourceDataForFigure 7/Figure 7F.xlsx]

## Sheet: Sheet1
			Supported rearing
	Genotype	Treatment
4	WT	VEH	52
7	WT	VEH	67
14	WT	VEH	59
23	WT	VEH	49
24	WT	VEH	55
37	WT	VEH	86
31	WT	VEH	40
32	WT	VEH	54
45	WT	VEH	61
1	WT	Treh	83
3	WT	Treh	75
9	WT	Treh	40
10	WT	Treh	8
11	WT	Treh	87
22	WT	Treh	32
25	WT	Treh	75
27	WT	Treh	82
29	WT	Treh	67
44	WT	Treh	50
43	WT	Treh	91
8	KO	VEH	21
12	KO	VEH	25
13	KO	VEH	25
33	KO	VEH	45
34	KO	VEH	32
36	KO	VEH	34
35	KO	VEH	35
30	KO	VEH	34
41	KO	VEH	17
42	KO	VEH	11
2	KO	Treh	75
5	KO	Treh	42
6	KO	Treh	48
16	KO	Treh	61
17	KO	Treh	59
20	KO	Treh	65
15	KO	Treh	59
18	KO	Treh	51
19	KO	Treh	69
28	KO	Treh	16
26	KO	Treh	69
38	KO	Treh	42
39	KO	Treh	51
46	KO	Treh	39
