# Supplementary material for: Unraveling autophagic imbalances and therapeutic insights in Mecp2-deficient models
Source: EMBO Mol Med. 2024 Oct 14;16(11):2795–826. doi: 10.1038/s44321-024-00151-w (PMC11555085; doi:10.1038/s44321-024-00151-w)
Supplement: Supplementary file 9 — Source data Fig. 7 [file 44321_2024_151_MOESM9_ESM.zip › EMM-2023-19183_SourceDataForFigure 7/Figure 7D.xlsx]

## Sheet: Sheet1
			Tot. Distance (cm)
ID	Genotype	Treatment
4	WT	VEH	6411.32
7	WT	VEH	6188.35
14	WT	VEH	5336.04
23	WT	VEH	5855.8
24	WT	VEH	4522.64
37	WT	VEH	2604.08
31	WT	VEH	2444.65
32	WT	VEH	2806.46
45	WT	VEH	4670.49
1	WT	Treh	4973.56
3	WT	Treh	4656.02
9	WT	Treh	3330.38
10	WT	Treh	2320.02
11	WT	Treh	4024.04
22	WT	Treh	6827.81
25	WT	Treh	5461.81
27	WT	Treh	7043.68
29	WT	Treh	5871.28
44	WT	Treh	4169.97
43	WT	Treh	6831.62
8	KO	VEH	1561.5
12	KO	VEH	2545.97
13	KO	VEH	3018.48
33	KO	VEH	3524.86
34	KO	VEH	3103.09
36	KO	VEH	3329.32
35	KO	VEH	2459.37
30	KO	VEH	2760.99
41	KO	VEH	2265.5
42	KO	VEH	2255.17
2	KO	Treh	5259.78
5	KO	Treh	3941.37
6	KO	Treh	4410.51
16	KO	Treh	3776.66
17	KO	Treh	3562.68
20	KO	Treh	6515.15
15	KO	Treh	4559.5
18	KO	Treh	4663.63
19	KO	Treh	7636.77
28	KO	Treh	2398.08
26	KO	Treh	4234.96
38	KO	Treh	3279.08
39	KO	Treh	1498.98
46	KO	Treh	3048.44
