# Supplementary material for: Unraveling autophagic imbalances and therapeutic insights in Mecp2-deficient models
Source: EMBO Mol Med. 2024 Oct 14;16(11):2795–826. doi: 10.1038/s44321-024-00151-w (PMC11555085; doi:10.1038/s44321-024-00151-w)
Supplement: Supplementary file 9 — Source data Fig. 7 [file 44321_2024_151_MOESM9_ESM.zip › EMM-2023-19183_SourceDataForFigure 7/Figure 7E.xlsx]

## Sheet: Sheet1
			Center/tot. Distance (%)
	Genotype	Treatment
4	WT	VEH	20.4063
7	WT	VEH	10.4602
14	WT	VEH	15.5422
23	WT	VEH	3.63713
24	WT	VEH	15.3828
37	WT	VEH	4.60344
31	WT	VEH	10.4125
32	WT	VEH	5.54778
45	WT	VEH	13.7738
1	WT	Treh	13.9793
3	WT	Treh	7.74186
9	WT	Treh	6.83673
10	WT	Treh	3.89422
11	WT	Treh	8.53868
22	WT	Treh	18.1036
25	WT	Treh	9.60576
27	WT	Treh	11.409
29	WT	Treh	10.9297
44	WT	Treh	5.38268
43	WT	Treh	11.0237
8	KO	VEH	0.0403285
12	KO	VEH	4.99884
13	KO	VEH	12.5555
33	KO	VEH	6.74126
34	KO	VEH	4.73126
36	KO	VEH	4.82354
35	KO	VEH	7.27671
30	KO	VEH	3.14734
41	KO	VEH	3.3286
42	KO	VEH	4.03285
2	KO	Treh	18.9541
5	KO	Treh	14.7961
6	KO	Treh	15.8831
16	KO	Treh	8.42924
17	KO	Treh	9.72608
20	KO	Treh	8.23433
15	KO	Treh	15.865
18	KO	Treh	7.28631
19	KO	Treh	17.6228
28	KO	Treh	15.2605
26	KO	Treh	3.7447
38	KO	Treh	4.7995
39	KO	Treh	8.31288
46	KO	Treh	4.83747
