# Supplementary material for: Unraveling autophagic imbalances and therapeutic insights in Mecp2-deficient models
Source: EMBO Mol Med. 2024 Oct 14;16(11):2795–826. doi: 10.1038/s44321-024-00151-w (PMC11555085; doi:10.1038/s44321-024-00151-w)
Supplement: Supplementary file 9 — Source data Fig. 7 [file 44321_2024_151_MOESM9_ESM.zip › EMM-2023-19183_SourceDataForFigure 7/Figure 7B.xlsx]

## Sheet: Sheet1
	Genotype	Treatment	Time (s)
4	WT	VEH	9.65
7	WT	VEH	5.35667
14	WT	VEH	7.94667
23	WT	VEH	7.25
24	WT	VEH	11.5933
37	WT	VEH	19.64
31	WT	VEH	7.45667
32	WT	VEH	10.99
45	WT	VEH	5.11333
1	WT	Treh	6.58667
3	WT	Treh	4.90333
9	WT	Treh	11.6267
10	WT	Treh	8.62
11	WT	Treh	7.98
22	WT	Treh	8.02333
25	WT	Treh	11.4267
27	WT	Treh	7.55333
29	WT	Treh	10.2967
44	WT	Treh	6.55
43	WT	Treh	3.13333
8	KO	VEH	40.0833
12	KO	VEH	29.07
13	KO	VEH	42.3933
33	KO	VEH	54.65
34	KO	VEH	55.1967
36	KO	VEH	42.2633
35	KO	VEH	60
30	KO	VEH	30.22
41	KO	VEH	38.9033
42	KO	VEH	died
2	KO	Treh	16.0133
5	KO	Treh	15.0467
6	KO	Treh	29.83
16	KO	Treh	24.68
17	KO	Treh	50.4033
20	KO	Treh	14.9867
18	KO	Treh	24.29
19	KO	Treh	18.44
26	KO	Treh	44.01
28	KO	Treh	33.04
38	KO	Treh	60
39	KO	Treh	50.42
46	KO	Treh	23.2167
15	KO	Treh	37.22
